# Supplementary material for: Exploring the Meta-regulon of the CRP/FNR Family of Global Transcriptional Regulators in a Partial-Nitritation Anammox Microbiome
Source: mSystems. 2021 Oct 12;6(5):e00906-21. doi: 10.1128/mSystems.00906-21 (PMC8510549; doi:10.1128/mSystems.00906-21)
Supplement: TABLE S1 [file msystems.00906-21-st001.xlsx]

## Sheet: Table S1
Table S1. DNA and mRNA alignment statistics
Metagenomic Sheet	Statistics for the metagenomic analysis
Metatranscriptomic Sheet	Statistics for the metatranscriptomic analysis

## Sheet: Metagenomic
Platform	Sample Day	DNA Read File	Raw Reads (R1 + R2)	Post Trimming (Sickle)	Post Error Correction	Mapped to Assembly	% Mapped to Assembly	Reads Assigned to all bins	% Mapped to bins *	Reads Assigned to top 16 bins	% Mapped to top 16 bins *
Hi Seq 2x250	454	2017-05-18_L001	22228710	21813422	21733398	19699452	0.906695	12,796,433	0.65	10998772	0.558231
		2017-05-18_L002	21621640	21217203	21142513	19175926		12,449,010		10702681
		SUM	43850350	43030625	42875911	38875378		25,245,443		21701453
	350	2017-02-03_L001	28105414	27586992	27531158	25282849	0.918502	16,030,144	0.63	12419120	0.491091
		2017-02-03_L002	27140038	26635225	26583935	24421949		15,477,363		11990455
		SUM	55245452	54222217	54115093	49704798		31,507,507		24409575
	230	2016-10-07_L001	27906756	27177738	27104526	24659904	0.910106	16,026,101	0.63	9412973	0.38174
		2016-10-07_L002	27096116	26380649	26313514	23956192		14,600,079		9145728
		SUM	55002872	53558387	53418040	48616096		30,626,180		18558701
	77	2016-05-06_L001	26478370	25909351	25836979	23360172	0.904422	16,936,331	0.72	3132229	0.134075
		2016-05-06_L002	25701268	25145348	25078415	22688854		16,443,364		3041807
		SUM	52179638	51054699	50915394	46049026		33,379,695		6174036
	* % Mapped to bins is based on the number of reads that mapped to the assembly (reads mapped to bins/reads mapped to assembly)

## Sheet: Metatranscriptomics
Platform	RNA sample	RNA read File	Raw Reads	Post Trimming (Sickle)	Post rRNA Removal	mRNA Mapped to Assembly	% mRNA Mapped to Assembly	Reads Assigned: all bins	% mRNA Mapped to all bins *	Reads Assigned: top 16 bins	% mRNA Mapped to 16 focus bins *
HiSeq 1x100	t0733	t0733-1	21566227	21497432	17762013	40369382	0.805397		0.730816
		t0733-2	20411261	20341165	16763619			29502587		27821949	0.689184
		t0733-3	19312652	19240705	15597957
		SUM	61290140	61079302	50123589	40369382		29502587		27821949
	t0737	t0737-1	21001100	20921575	17025012	40745930	0.823711		0.723686
		t0737-2	18673218	18605692	14631047			29487242		27811466	0.682558
		t0737-3	21974163	21886835	17810261
		SUM	61648481	61414102	49466320	40745930		29487242		27811466
	t0743	t0743-1	21057201	20975827	16620008	39738874	0.815571		0.756036
		t0743-2	20214271	20137193	15824708			30044012		28264112	0.711246
		t0743-3	20051398	19980294	16280516
		SUM	61322870	61093314	48725232	39738874		30044012		28264112
	t0757	t0757-1	18184249	18118284	14504457	41083843	0.829002		0.750347
		t0757-2	20122091	20067326	16450582			30827139		29243610	0.711803
		t0757-3	23702578	23644554	18603162
		SUM	62008918	61830164	49558201	41083843		30827139		29243610
	t0903	t0903-1	25415759	25343114	20147885	48950276	0.834287		0.748677
		t0903-2	25413069	25343327	20269094			36647931		34828773	0.711513
		t0903-3	22758236	22692418	18256229
		SUM	73587064	73378859	58673208	48950276		36647931		34828773
	t0907	t0907-1	26029431	25947005	20771156	52828810	0.841466		0.757013
		t0907-2	25790208	25721863	20896416			39992095		38078442	0.720789
		t0907-3	26135302	26072740	21114290
		SUM	77954941	77741608	62781862	52828810		39992095		38078442
	t0913	t0913-1	22711481	22658786	18244395	60437924	0.824859		0.778949
		t0913-2	24681036	24619747	19388646			47078082		44966374	0.744009
		t0913-3	45242916	45107244	35637548
		SUM	92635433	92385777	73270589	60437924		47078082		44966374
	t0927	t0927-1	45039580	44900049	34159409	87423341	0.834254		0.760184
		t0927-2	49133570	48985745	37935006			66457816		63176669	0.722652
		t0927-3	40708595	40568670	32697868
		SUM	134881745	134454464	104792283	87423341		66457816		63176669
	* % Mapped to bins is based on the number of reads that mapped to the assembly (reads mapped to bins/reads mapped to assembly)
