# Supplementary material for: Exploring the Meta-regulon of the CRP/FNR Family of Global Transcriptional Regulators in a Partial-Nitritation Anammox Microbiome
Source: mSystems. 2021 Oct 12;6(5):e00906-21. doi: 10.1128/mSystems.00906-21 (PMC8510549; doi:10.1128/mSystems.00906-21)
Supplement: TABLE S2 [file msystems.00906-21-st002.xlsx]

## Sheet: Sheet1
Table S2. Metagenome and metatranscriptome statistics
MAG ID	Taxonomy	Accession Number	Completeness (%)	Contamination (%)	Heterogeneity (%)	Genome Size (Mb)	Number of Scaffolds	N50 (Scaffolds)	GC (%)	Predicted Genes	Total DNA Aligned Reads	Total RNA Aligned Reads	Genome Coverage	Relative DNA Abundance	Relative RNA Abundance
IGV_58	Ignavibacteria bacterium	JABARM000000000	95.08	0	0	2.4139	15	336200	37.72	2131	30870768	104106913	3197.19	0.32308	0.395768
AMX_44	Brocadia fulgida	JABAQY000000000	90.11	1.65	0	2.78963	111	31770	44.94	2553	1382117	59956780	123.862	0.0125164	0.19723
NSM_48	Nitrosomonas europaea	JABARC000000000	96.66	0.62	33.33	2.64159	63	72645	50.72	2467	2157571	48385661	204.192	0.0206338	0.168086
NSP_46	Nitrospira sp.	JABARA000000000	96.76	5.23	0	3.78924	39	130102	60.4	3606	1932157	12711659	127.476	0.0128816	0.0307843
ANR_43	Anaerolineales bacterium	JABAQX000000000	88.18	3.27	0	3.79559	262	26194	59.28	3476	2093299	10151947	137.877	0.0139326	0.0245443
XAM_3	Xanthomonadales bacterium	JABAQR000000000	97.73	1.53	0	3.83338	81	70938	67.99	3293	4020089	7491103	262.177	0.0264932	0.0179326
RDC_57	Rhodocyclaceae bacterium	JABARL000000000	94.75	0.93	0	3.03216	60	82753	66.62	3016	8647708	6846315	712.999	0.0720493	0.0207197
FLB_49	Flavobacteriales bacterium	JABARD000000000	100	0.54	0	3.09202	27	167470	36.11	2711	1658581	6761540	134.102	0.0135511	0.020067
RDC_54R	Rhodocyclaceae bacterium	JABARI000000000	92.13	0.93	0	2.83977	41	144614	66.67	2820	4744340	5712470	417.67	0.042206	0.0184595
BRB_32R	Bryobacteraceae bacterium	JABAQT000000000	91.23	1.32	0	5.82826	110	76844	62.18	4924	857692	4893970	36.7903	0.0037177	0.00770553
IGV_68R	Ignavibacteriaceae bacterium	JABARO000000000	94.41	0.56	0	3.44422	17	447731	42.19	2712	705490	4755004	51.2082	0.00517464	0.0126689
SPS_50R	Saprospiraceae bacterium	JABARE000000000	97.36	0.5	0	3.65919	73	138066	49.67	2868	1978924	4334067	135.202	0.0136624	0.010869
ANR_55	Anaerolineales bacterium	JABARJ000000000	93.64	0.91	0	4.06165	62	273379	55.93	3695	6907592	4298876	425.171	0.042964	0.00971252
STB_2	Steroidobacteraceae bacterium	JABAQN000000000	90.18	1.55	0	3.5704	80	80436	67.6	3367	3094164	3758416	216.654	0.0218931	0.00965978
ANR_56R	Anaerolineales bacterium	JABARK000000000	92.73	0.18	0	3.77791	16	577897	53.7	3541	3217341	3282434	212.905	0.0215142	0.00797304
NSM_41	Nitrosomonas sp.	JABAQW000000000	96.86	0.48	0	3.09912	75	65601	49.34	2996	1909444	2655560	154.031	0.015565	0.00786316
IGV_45	Ignavibacteria bacterium	JABAQZ000000000	95.63	0.55	0	3.78308	38	146524	35.16	3109	2264933	2313972	149.675	0.0151248	0.00561296
SPS_29	Saprospiraceae bacterium	JABAQQ000000000	99.01	1.16	0	7.18356	73	194715	52.06	5578	1469075	2304826	51.1263	0.00516637	0.00294427
BAC_37R	bacterium	JABAQV000000000	100	2.25	0	4.2311	40	157789	54.51	3283	1521461	1965119	89.8974	0.00908424	0.00426202
TNR_83R	Turneriella sp.	JABARV000000000	94.32	1.12	0	3.08457	27	207588	44.55	2920	178410	1539980	14.4599	0.00146119	0.00458143
RDC_27R	Rhodocyclaceae bacterium	JABAQP000000000	86.51	0.65	20	2.78271	85	43981	66.62	2739	1037862	1186151	93.242	0.0094222	0.00391157
FLB_51	Flavobacteriales bacterium	JABARF000000000	99.46	0.18	0	3.8081	51	185756	66.55	3216	9983353	1004686	655.403	0.0662292	0.00242104
BCT_82R	Bacteroidales bacterium	JABARU000000000	91	1.43	0	2.06625	34	111090	48.92	1789	143935	704320	17.415	0.00175981	0.00312801
PLM_91R	Planctomycetes bacterium	JABARW000000000	90.91	2.27	0	3.7333	88	61889	63.77	3125	137777	642757	9.22621	0.000932319	0.00157991
CHL_12	Chlorobi bacterium	JABAQH000000000	94.26	0.55	0	2.72633	45	203895	49.55	2227	1736726	562717	159.255	0.0160929	0.00189405
IGV_52R	Ignavibacteriaceae bacterium	JABARG000000000	97.77	0.05	0	4.01919	47	113126	34.73	3489	6890752	467413	428.616	0.0433121	0.00106719
IGV_64	Ignavibacteriaceae bacterium	JABARN000000000	98.88	0	0	4.5853	55	240437	43.94	3815	316419	461031	17.2518	0.00174332	0.000922662
ANR_47R	Anaerolineales bacterium	JABARB000000000	90	1.09	0	3.83449	31	167927	53.64	3617	3840987	438327	250.424	0.0253056	0.00104899
FIM_72R	Fimbriimonadaceae bacterium	JABARR000000000	88.43	1.85	50	2.56955	101	34430	61.17	2439	161931	428962	15.7548	0.00159204	0.00153194
PRP_75R	Pseudorhodoplanes sp.	JABARS000000000	94.94	2.06	0	3.68483	44	124143	65.62	3604	282969	361131	19.1983	0.00194	0.000899347
STB_35	Steroidobacteraceae bacterium	JABAQU000000000	97.28	1.55	0	3.55374	45	179347	68.08	3307	575512	313733	40.4863	0.00409119	0.000810129
FIM_97	Fimbriimonadales bacterium	JABARX000000000	95.06	1.85	0	2.73807	27	211359	60.7	2564	145779	258896	13.3104	0.00134503	0.000867681
PCB_70R	Prosthecobacter sp.	JABARQ000000000	100	0	0	5.87617	55	163849	63.27	4453	353692	211377	15.0477	0.00152059	0.000330098
GAM_122_2R	Gemmatimonadaceae bacterium	JABAQJ000000000	98.9	2.2	0	3.95407	20	386540	64.41	3292	196959	168688	12.4529	0.00125838	0.000391489
ANR_31	Anaerolineae bacterium	JABAQS000000000	98.18	0.91	0	4.32909	40	355874	62.56	3674	605294	165024	34.955	0.00353224	0.000349808
SYP_121_4R	Syntrophorhabdaceae bacterium	JABAQI000000000	86.13	4.84	0	2.66354	231	20864	42.2	2691	113612	136182	10.6636	0.00107757	0.00046918
ANR_53R	Anaerolineales bacterium	JABARH000000000	95.45	1.09	0	3.5253	57	127505	56.88	3245	15063858	107210	1068.27	0.10795	0.000279074
HSB_129_1	Haliscomenobacter sp.	JABAQK000000000	97.98	2.53	0	5.69258	77	148391	52.68	4476	775580	61727	34.061	0.0034419	9.95052e-05
PYM_6R	Pyrinomonadaceae bacterium	JABARP000000000	96.15	1.71	0	3.2044	28	145580	54.77	2937	126855	53072	9.89693	0.0010001	0.000151984
FLB_20	Flavobacteriales bacterium	JABAQO000000000	93.55	0.9	0	2.92516	60	68921	32.9	2575	262823	49444	22.4623	0.00226984	0.000155112
BCT_130_1	Bacteroidia bacterium	JABAQL000000000	97.14	0.48	0	2.87916	57	66534	38.91	2411	749965	43256	65.1202	0.00658047	0.000137867
FIM_17	Fimbriimonadaceae bacterium	JABAQM000000000	92.59	0.93	0	3.30738	2	3304852	59.12	3117	437257	34238	33.0516	0.0033399	9.49957e-05
ACM_78	Acidimicrobiales bacterium	JABART000000000	99.15	2.14	0	3.97076	47	112487	67.26	3626	250189	6334	15.7519	0.00159175	1.46381e-05
