# Supplementary material for: Exploring the Meta-regulon of the CRP/FNR Family of Global Transcriptional Regulators in a Partial-Nitritation Anammox Microbiome
Source: mSystems. 2021 Oct 12;6(5):e00906-21. doi: 10.1128/mSystems.00906-21 (PMC8510549; doi:10.1128/mSystems.00906-21)
Supplement: TABLE S3 [file msystems.00906-21-st003.xlsx]

## Sheet: Linear RPKM Values
Table S3. Metatranscriptomic linear RPKM values
Linear RPKM values for all replicates for each gene from each MAG for detected mRNA.
MAG	Gene	Product	t0733-1	t0733-2	t0733-3	t0737-1	t0737-2	t0737-3	t0743-1	t0743-2	t0743-3	t0757-1	t0757-2	t0757-3	t0903-1	t0903-2	t0903-3	t0907-1	t0907-2	t0907-3	t0913-1	t0913-2	t0913-3	t0927-1	t0927-2	t0927-3
ANR_31	AELANPGJ_00001	Beta-glucuronidase	245.92											130.88	100.44	95.55		79.74		94.73			71.65	65.51	126.76
ANR_31	AELANPGJ_00003	hypothetical protein	80.67		192.73	79.23		71.8	181.29	94.89	224.78			85.87	65.9	62.69	73.05	52.32	111				94.02	42.98		88.9
ANR_31	AELANPGJ_00004	Mycothiol acetyltransferase	240.93	1007.27			265.53		270.7										165.75	185.61	275.61			256.73	124.19	265.5
ANR_31	AELANPGJ_00005	Glycine--tRNA ligase beta subunit	70.89	74.09	338.71		78.13	189.27	79.65	166.76	98.76	98.67	70.51	75.46	57.91		128.38	183.9	48.77		81.09		41.31	37.77	36.54	39.06
ANR_31	AELANPGJ_00006	Serine/threonine-protein kinase PknD		108.66		102.1	114.57	92.52	233.61	244.54		144.7	206.81		84.92		188.26		214.56	160.18	118.92	118.23	181.74		107.17
ANR_31	AELANPGJ_00007	Phosphoenolpyruvate carboxylase		166.57	95.18	78.26	87.82	70.91	268.59				79.26			61.92			109.64		273.45	181.24	46.43	84.91
ANR_31	AELANPGJ_00008	hypothetical protein	245.07		292.74	481.39							243.77							377.61				130.57	631.6
ANR_31	AELANPGJ_00009	hypothetical protein	304.77	318.54						358.46	636.89				124.48	118.41	137.98			117.4						83.96
ANR_31	AELANPGJ_00010	hypothetical protein						212.27	267.99		332.29			253.89											368.82
ANR_31	AELANPGJ_00011	hypothetical protein		192.6		180.99			207.05	216.74		256.5		196.16	301.06	143.2	166.86		126.78	141.97		209.57		196.36	94.99	203.07
ANR_31	AELANPGJ_00012	hypothetical protein	312.79																					166.65
ANR_31	AELANPGJ_00013	hypothetical protein											102.81		168.85		187.17	67.03					60.23	110.13	53.27	113.9
ANR_31	AELANPGJ_00014	Glutamate formimidoyltransferase																		179.55
ANR_31	AELANPGJ_00015	hypothetical protein												218.77		159.7			141.39				119.76			339.72
ANR_31	AELANPGJ_00016	hypothetical protein		267.16		251.05			287.2			355.79		272.09							292.4		148.95		131.75
ANR_31	AELANPGJ_00017	hypothetical protein			222.42				209.21									120.76						99.2	95.98
ANR_31	AELANPGJ_00018	Glutamine-binding periplasmic protein												281.16	215.76			171.3
ANR_31	AELANPGJ_00019	D-inositol-3-phosphate glycosyltransferase			232.11				218.33											149.71			113.24	103.53
ANR_31	AELANPGJ_00020	hypothetical protein														136.83
ANR_31	AELANPGJ_00021	ADP-heptose--LPS heptosyltransferase 2							200.82		249.01												104.15		92.13
ANR_31	AELANPGJ_00022	Polyphosphate:AMP/ADP phosphotransferase	260.28	272.04									517.79										303.34		134.16
ANR_31	AELANPGJ_00023	putative protein YloA														96.04	111.91	80.16					72.02
ANR_31	AELANPGJ_00024	hypothetical protein
ANR_31	AELANPGJ_00025	Protoheme IX farnesyltransferase		250.13	285.86				268.89	281.47			238.04							368.74			139.45	127.5	123.35	263.72
ANR_31	AELANPGJ_00026	Heme A synthase				648.54	242.59	391.78		517.77	306.65		218.94	234.3	179.8		199.3	428.25	302.86	339.15	251.79		256.53	234.54		363.84
ANR_31	AELANPGJ_00027	hypothetical protein	1981.01		1577.52	648.54		1175.33		776.65			1313.65			513.12		856.51		508.72					340.36
ANR_31	AELANPGJ_00028	hypothetical protein																							298.86
ANR_31	AELANPGJ_00029	Vitamin B12-binding protein								275.01						181.7		151.64					136.25
ANR_31	AELANPGJ_00030	Adenylosuccinate synthetase	166.24			163.27					231.59				135.79	129.18		215.62
ANR_31	AELANPGJ_00031	hypothetical protein									439.62					245.21		204.65					183.88	336.24
ANR_31	AELANPGJ_00032	putative hydrolase YxeP		188.7	215.66	531.97	198.98	160.68				502.61	179.59		294.96		326.96	117.09						96.19		99.48
ANR_31	AELANPGJ_00033	putative N-acetyl-alpha-D-glucosaminyl L-malate deacetylase 2						266.67							489.54		271.32		206.15						154.45
ANR_31	AELANPGJ_00034	hypothetical protein	218.76		261.31				491.58	257.3		608.99			536.09	169.99							127.48	233.1	225.52
ANR_31	AELANPGJ_00035	Bifunctional aspartokinase/homoserine dehydrogenase 1												162.21							174.31			81.19
ANR_31	AELANPGJ_00036	Glutamine synthetase		169.79		159.55	179.04	144.57						172.92	132.7			210.71		125.15	185.83		94.66	86.55
ANR_31	AELANPGJ_00037	3-dehydroquinate dehydratase																		354.46	526.32
ANR_31	AELANPGJ_00038	3-dehydroquinate synthase		432.1			227.82	183.96											142.21					110.13	106.55	113.9
ANR_31	AELANPGJ_00039	Shikimate kinase													350.93
ANR_31	AELANPGJ_00040	Chorismate synthase						161.5	203.89
ANR_31	AELANPGJ_00041	Shikimate dehydrogenase (NADP(+))		258.81		243.2				582.49								160.59						131.93		136.44
ANR_31	AELANPGJ_00042	3-phosphoshikimate 1-carboxyvinyltransferase						143.92									146.43	104.88								89.1
ANR_31	AELANPGJ_00043	Cyclohexadienyl dehydrogenase												254.74	195.49	185.96			164.64					127.5	246.71
ANR_31	AELANPGJ_00044	Phospho-2-dehydro-3-deoxyheptonate aldolase		220.53	504.06		232.54	187.77	237.07		587.89			224.59			382.1			325.1				224.82
ANR_31	AELANPGJ_00045	Chorismate mutase AroH		532.41									506.69
ANR_31	AELANPGJ_00046	Tryptophan synthase alpha chain								312.98			264.69				240.95								274.32	146.62
ANR_31	AELANPGJ_00047	NADH pyrophosphatase	481.87				531.07				671.31									371.23						265.5
ANR_31	AELANPGJ_00048	Tryptophan synthase beta chain	350.45		209.3		193.12	155.94	196.88				174.29					113.64				199.27		186.71	90.32	193.09
ANR_31	AELANPGJ_00049	N-(5'-phosphoribosyl)anthranilate isomerase		338.81			714.53													249.74				172.71		178.61
ANR_31	AELANPGJ_00050	Indole-3-glycerol phosphate synthase						234.2															153.35	280.41	135.64
ANR_31	AELANPGJ_00051	Anthranilate phosphoribosyltransferase	407.52	212.97		200.12			228.94	239.65	567.74	567.23	202.68		166.44	158.33		264.29	140.18				118.74	542.79	105.03
ANR_31	AELANPGJ_00052	Tryptophan--tRNA ligase	621.95	216.68	495.27	407.23	913.93	184.5	465.86	243.83		865.69	412.42		677.38	322.19	375.43	403.35	427.87	479.15	474.3	235.76	724.84	331.35	106.86	571.14
ANR_31	AELANPGJ_00053	Aminodeoxychorismate/anthranilate synthase component 2	369.52	386.21	882.76	725.83		328.85		434.6			735.1		301.84			239.64	508.42				430.65	196.87	190.46	203.6
ANR_31	AELANPGJ_00054	phosphoglycerate mutase GpmB	328.65			968.33						457.44	326.9		536.91	510.76	297.58	1491.98	904.39		1503.77		957.55	175.09	169.4
ANR_31	AELANPGJ_00055	Anthranilate synthase component 1		588.07		552.61	155.03	625.92		165.44	195.96	391.58		299.46	919.21	874.43	382.1	364.9	580.63	108.37	321.81	799.83	245.9	674.47	435.02	930.04
ANR_31	AELANPGJ_00056	hypothetical protein	983.68	685.41	1566.64	1610.18	1084.11	1750.84	1473.62	964.12	685.2	1369.18	1141.52	1221.59	1339.19	1528.75	2672.05	1488.55	2142.98	1136.73	1312.77	1491.55	1815.16	2096.3	1943.6	1445.31
ANR_31	AELANPGJ_00057	hypothetical protein				165.59									137.72	131.01							98.24
ANR_31	AELANPGJ_00058	hypothetical protein	280.77		335.38													182.09		216.31						154.7
ANR_31	AELANPGJ_00059	hypothetical protein	82.73			81.26				97.31	345.78	345.47		88.07	67.58	257.16	74.91	160.97	170.75				48.21	88.16	127.93	91.17
ANR_31	AELANPGJ_00060	hypothetical protein											286.04
ANR_31	AELANPGJ_00061	L-allo-threonine aldolase																			233.08	231.72			105.03	224.54
ANR_31	AELANPGJ_00062	hypothetical protein	742.88	776.44		729.61		661.12						790.76								844.82				409.32
ANR_31	AELANPGJ_00063	hypothetical protein	1633.2	568.99		1069.35	599.98			640.29			541.5		889.38			1059.19		419.4			634.47		841.82	599.91
ANR_31	AELANPGJ_00064	DNA polymerase/3'-5' exonuclease PolX	121.29				133.67	107.94		142.65	168.97			129.1	99.07		219.64			93.44			70.68		187.55	66.83
ANR_31	AELANPGJ_00065	hypothetical protein														299.55				296.98
ANR_31	AELANPGJ_00066	DNA ligase				208.46			119.24			147.72		112.97	173.38								61.84	56.54	54.7
ANR_31	AELANPGJ_00067	hypothetical protein											519.69	278.07								297.08
ANR_31	AELANPGJ_00068	hypothetical protein																								159.09
ANR_31	AELANPGJ_00069	Ribosomal RNA large subunit methyltransferase I	181.47			356.45											328.62	117.69					105.74
ANR_31	AELANPGJ_00070	hypothetical protein																					1154.38
ANR_31	AELANPGJ_00071	Aspartate--tRNA ligase			416.9	342.79		310.61	261.43		162.08	161.93	231.44	123.84	285.1	361.61		150.9	160.07	268.88			67.79	309.91	59.97	256.41
ANR_31	AELANPGJ_00072	Transcriptional regulator LytR		494.72	565.39	154.96	173.89		177.27	371.14		439.23	156.94	167.95	257.76	122.6			217.09			179.43	183.88	84.06	162.65	173.87
ANR_31	AELANPGJ_00073	Octanoyltransferase LipM		290.03											226.67				190.91	213.78			161.7
ANR_31	AELANPGJ_00074	Tyrosine recombinase XerC	454.25					202.13	255.19						185.52					174.97	519.61			121		250.28
ANR_31	AELANPGJ_00075	hypothetical protein
ANR_31	AELANPGJ_00076	hypothetical protein	129.43	135.28		127.12				152.23							117.2		89.04	99.71	148.06			68.96	133.43	71.31
ANR_31	AELANPGJ_00077	Histone deacetylase-like amidohydrolase	207.92	217.31								578.81	413.63				188.26		143.04	160.18				332.32		114.56
ANR_31	AELANPGJ_00078	Trehalose synthase/amylase TreS	133.8		159.82				300.67					284.85	109.3								155.94	213.86		73.72
ANR_31	AELANPGJ_00079	Methionine aminopeptidase 1			313.18	257.51		233.34					260.8		214.17									139.69
ANR_31	AELANPGJ_00080	Adenylate kinase							339.53						246.84	234.82									155.76	166.5
ANR_31	AELANPGJ_00081	Protein translocase subunit SecY	804.93	1009.54	1346.06	316.22	709.69	1146.15	723.51	378.68	897.1	448.15	480.39	685.44	526	875.66	437.3	417.62	996.76	620.11		366.15	656.67	1200.76	912.76	887
ANR_31	AELANPGJ_00082	50S ribosomal protein L15		856.76	979.15	1207.63	451.71	729.52	460.51		571	570.49	407.68	872.56	334.8	636.98		265.81	845.91	315.76	1875.39	1398.33	1194.18	1310.18	1056.3	451.66
ANR_31	AELANPGJ_00083	50S ribosomal protein L30	2128.85			1045.41	2346.2			1251.92	1482.9	1481.57			869.47	827.12	963.8	2761.27	2929.13				620.26	1134.19		586.48
ANR_31	AELANPGJ_00084	30S ribosomal protein S5			436.85	359.19		650.95	1643.66		509.51	1527.16		778.59	298.74	568.38	662.3	474.37	503.21	845.26	418.36	415.91	639.35	1363.94	377.02	604.53
ANR_31	AELANPGJ_00085	50S ribosomal protein L18	1141.06				628.78	1015.49		1342.06	794.83						1033.19	740.02	392.5				332.46	303.96	1176.3	314.35
ANR_31	AELANPGJ_00086	50S ribosomal protein L6	1144.12	1992.99		1123.68	1681.24	1697	856.99	1345.65	531.31	1061.66	758.69	1217.85	311.52	2370.78	2071.91	494.67	1049.47	1175.23	436.25	433.71	1333.4	1219.1	1965.74	1470.91
ANR_31	AELANPGJ_00087	30S ribosomal protein S8	528.27	552.13	631.01	518.84		1410.4			735.96	735.3		562.32	431.52	2052.48	956.66	685.2	2180.57	406.98	1208.58	3003.81	2154.84	1125.79	1906.04	1164.27
ANR_31	AELANPGJ_00088	30S ribosomal protein S14 type Z							1313.58					1244.47		908.48		758.22	1608.62							644.17
ANR_31	AELANPGJ_00089	50S ribosomal protein L5	766.84	400.74		376.57	1690.28	682.45		450.96	534.16	1067.37	1144.15	1224.4	939.59	1191.76	1388.7	497.33	1318.9	886.16	2192.99	1308.11	1340.57	408.55	592.89	633.78
ANR_31	AELANPGJ_00090	50S ribosomal protein L24		690.17	3943.8	1297.09	727.76	587.67	1483.86	1553.31	919.95		656.82	1405.79	1618.19	513.12	1195.82	1284.76	908.57	1526.17		750.95	1539.17	1407.24	1361.46	1455.34
ANR_31	AELANPGJ_00091	50S ribosomal protein L14	1150.27	1803.34	686.98	564.86	2535.41	2047.35		2029.32	2403.73	800.53	1144.15	1836.6		2681.47	1562.29	745.99	1187.01	443.08	1973.69		1675.71	2144.9	1778.68	950.67
ANR_31	AELANPGJ_00092	30S ribosomal protein S17			915.98	753.15	1690.28		2584.78	901.92	1068.32			816.27	1252.79			994.65	1055.12	1772.32		872.08	1340.57	1634.21	1581.05	422.52
ANR_31	AELANPGJ_00093	50S ribosomal protein L29	2008.92	5249.15	2399.61			893.91	1128.57		1399.35	1398.1	999.11			780.52	909.5		691.03	773.83	2298.01	1142.3	1170.64		1553.21	1660.32
ANR_31	AELANPGJ_00094	50S ribosomal protein L16		514.05	1174.98	483.05		875.42	1657.82	578.47		684.59	1467.66	1047.07		382.19	445.34		338.36	757.82	1687.85		859.81	1572.22	253.51	812.98
ANR_31	AELANPGJ_00095	30S ribosomal protein S3	946.68	989.44	1507.72	309.92	1738.89		709.1	1484.58	879.24	2196.14	1255.52	671.8	1031.06	490.42	1142.91	1432.56	868.37	2187.96	1804.85	1076.59	919.42	1849.33	1463.87	1390.95
ANR_31	AELANPGJ_00096	50S ribosomal protein L22			747.25	614.41		1113.47	1405.76		871.53	1741.5		1331.8		2430.57	566.44	405.71	430.38	963.9		711.43	364.54		322.45	689.37
ANR_31	AELANPGJ_00097	30S ribosomal protein S19	1567.4			769.7	863.71	697.45	1761.06			1090.83	779.53		1280.32		709.61	508.26		603.76	1792.95		1826.71	417.53	807.9	863.61
ANR_31	AELANPGJ_00098	50S ribosomal protein L2	259.33	1084.19		254.7	571.62	692.38	291.38	305.01	361.29	360.97	515.91	276.05	1059.18	403.03		1009.12	1070.46	599.37	593.3		604.47	276.33	401.01	571.55
ANR_31	AELANPGJ_00099	50S ribosomal protein L23	727.72	1521.18	869.25		4812.11	1295.26	817.63	1711.81	3041.46	2025.83	723.85	2323.86	2972.18	1696.44	1317.85	1415.86	1001.28	560.63	1664.89	827.58	1696.23	775.42	750.19	1202.89
ANR_31	AELANPGJ_00100	50S ribosomal protein L4	334.82	699.89	1599.74	986.52	738.01	893.91	752.38	787.59	466.45	466.03	666.08	356.4	820.49	1561.04	1515.83	1085.71	921.37	515.89	383		1365.74	1070.29	1208.05	184.48
ANR_31	AELANPGJ_00101	50S ribosomal protein L3	1999.53		1194.2	654.6	367.28	1186.32	374.43	1567.82	464.27	927.71	2320.37	1064.2	816.65	1035.83	301.75	648.38	917.06	1797.17	2287.27	378.99	970.97	710.19	343.54	1468.94
ANR_31	AELANPGJ_00102	30S ribosomal protein S10	1371.47		2457.29	673.49	3022.99	1830.8	1540.93	1613.05		3817.9	3410.44	1459.86	2240.56	2131.42	1862.72	2668.35	1887.03	2113.16	4706.5	1559.67	2397.55	1461.36	3181.09	2644.81
ANR_31	AELANPGJ_00103	Elongation factor Tu	2144.86	1681.31	2561.99	2106.55	1969.87	3022.28	2409.87	1892	2241.07	1741.5	2489.02	1522.06	2628.03	2083.35	2751.29	2666.12	3565.98	1239.29	1840.14	3048.98	3437.09	3237.7	2579.6	1969.64
ANR_31	AELANPGJ_00104	Elongation factor G	1528.21	1597.24	1825.42	1801.1	1571.96	1541.36	1259.16	2276.7	1561.28	1843.5	1925.43	1952.04	1664.42	2216.68	1106.99	1850.05	1682.16	1726.75	1631.59	1506.2	1306.1	1356.98	1417.86	1403.37
ANR_31	AELANPGJ_00105	30S ribosomal protein S7		477.81	2730.32		503.83	1220.54	513.64	537.68	2547.54	1908.95		1459.86	373.43	355.24	413.94	592.97	1258.02		1568.83	1559.67	799.18	1217.8	706.91	755.66
ANR_31	AELANPGJ_00106	30S ribosomal protein S12			1158.99	952.96	1604.04	431.75	1090.18		675.88	2025.83	965.13	516.41		753.97	1317.85	1573.17	333.76		1109.92	1103.44	848.11		750.19
ANR_31	AELANPGJ_00107	hypothetical protein	379.34										377.32	807.58					260.97				221.05
ANR_31	AELANPGJ_00108	hypothetical protein	195.92			96.21	107.96						97.44		80.02		88.7		67.39				57.08	104.38	100.99	53.98
ANR_31	AELANPGJ_00109	hypothetical protein	181.47			178.23		161.5								141.01		117.69	499.37				105.74	96.68		99.99
ANR_31	AELANPGJ_00110	Alkaline phosphatase synthesis transcriptional regulatory protein PhoP						280.83										204.65				358.86		168.12
ANR_31	AELANPGJ_00111	Adaptive-response sensory-kinase SasA															133.14	95.36	101.16	113.28
ANR_31	AELANPGJ_00112	hypothetical protein	147.35	154	176											114.5						167.57	171.73	78.5		243.56
ANR_31	AELANPGJ_00113	N(G)%2CN(G)-dimethylarginine dimethylaminohydrolase	272.2									378.88			222.35									145.02		149.98
ANR_31	AELANPGJ_00114	30S ribosomal protein S9	540.28	564.68				1442.45		1270.89	1505.37	752.01	537.4	1150.19		839.65	489.2	1051.17	1115.07	832.46		1228.83	629.66	575.69	278.48	595.37
ANR_31	AELANPGJ_00115	50S ribosomal protein L13		1035.25	1183.14	486.41		1763	556.45		2069.88	689.34	1477.86	527.17	404.55	1924.2	1793.73	963.57	681.43	1526.17	1699.57	563.22	865.78	3166.28	255.27	818.63
ANR_31	AELANPGJ_00116	tRNA pseudouridine synthase A	636.75	1331.03	380.3	625.38	701.77	283.34	1788.58	374.46		2215.75	1900.1		1040.26	1236.99	576.56	1238.87	876.12	490.55	728.39	724.13	556.57	508.87	1148.73	526.26
ANR_31	AELANPGJ_00117	50S ribosomal protein L17	2097.54	548.07		515.02		1866.7	1178.36		3652.73		2607.98	558.18	1285.03		474.81	1360.33	721.51		1799.55			279.38	540.58	577.86
ANR_31	AELANPGJ_00118	DNA-directed RNA polymerase subunit alpha	1698.01	887.36	2028.24	833.84	1169.61	1133.36	715.43	1248.19	887.09	1477.16	1477.86	903.72	1040.26	1319.45	2114.04	1651.83	1606.23	1144.63	728.39	965.51	1113.15	565.41	1312.83	818.63
ANR_31	AELANPGJ_00119	30S ribosomal protein S11	2113.08			518.84	582.21	470.13	1187.08	1242.65	735.96	1470.6	1050.92	1124.63	2157.58	410.5	2391.65	685.2	1453.72	813.96	3021.46	600.76	1539.17	562.89	1361.46	1455.34
ANR_31	AELANPGJ_00120	30S ribosomal protein S13	2211.36	2889.06	3962.15	2171.87	3655.71	3443.99	3726.89	4551.55	3850.94	1539	1099.8	4119.3	5870.63	4725.48	4505.19	5019.52	1141	2981.35	1264.8	3143.53	2577.21	2945.38	3704.43	2436.85
ANR_31	AELANPGJ_00121	Competence protein ComM			166.38				313	163.83						108.24		90.33					81.17
ANR_31	AELANPGJ_00122	ATP-dependent 6-phosphofructokinase		203.1	232.11	190.85	214.16		218.33	457.1	541.44		193.29		158.73	302		252.05				220.99	113.24			214.14
ANR_31	AELANPGJ_00123	hypothetical protein	648.33			3183.76		576.98	1456.88	2287.6	903.22		1934.65		2118.35	3022.75	587.04	2102.33	1338.08	499.47	741.63	2211.9	1888.98	1036.24	334.18	2143.32
ANR_31	AELANPGJ_00124	Asparagine--tRNA ligase	159.9	167.13		157.05				188.07		222.57		340.42	391.85	248.51	144.79	311.11					93.18		82.42	88.1
ANR_31	AELANPGJ_00125	hypothetical protein	200.33								279.08				163.64	155.67	181.39			308.66	229.16		233.47		103.26
ANR_31	AELANPGJ_00126	tRNA (guanine-N(1)-)-methyltransferase				277.95						393.91
ANR_31	AELANPGJ_00127	hypothetical protein		552.13			582.21							562.32			478.33	342.6		406.98				281.45	272.29
ANR_31	AELANPGJ_00128	hypothetical protein		653.84		614.41		556.74										405.71					364.54			689.37
ANR_31	AELANPGJ_00129	hypothetical protein					165.12						149.03			116.42		97.17		346.27			174.61	79.82		165.1
ANR_31	AELANPGJ_00130	hypothetical protein		234.4		220.26							446.15		183.19		203.06	581.78	462.86	172.77			130.68		115.6	123.57
ANR_31	AELANPGJ_00131	hypothetical protein										827.21	591.14
ANR_31	AELANPGJ_00132	hypothetical protein	566										1125.99	602.48				367.07		436.05				301.55	583.48
ANR_31	AELANPGJ_00133	CRP-like cAMP-activated global transcriptional regulator	302.19				333.04	268.93			420.99	420.62		321.66	246.84	234.82	547.24	195.98				343.66				166.5
ANR_31	AELANPGJ_00134	hypothetical protein				515.02		466.68				729.89	1564.79	558.18	428.34	407.48		340.08	360.76					279.38	270.29
ANR_31	AELANPGJ_00135	hypothetical protein	202.03	211.16		198.42			226.99	237.62		281.21	401.91						138.99	311.29				215.27	208.27	111.32
ANR_31	AELANPGJ_00136	hypothetical protein	613.74	513.17	146.62	482.22	405.84	109.24	137.91	144.37	513.02	512.56	244.19	130.66	300.8	95.38	111.14	238.82	337.78		561.65	418.78	429.17	196.19	189.81	405.79
ANR_31	AELANPGJ_00137	hypothetical protein	407.52	212.97	486.78	200.12	449.13	362.67			283.87		202.68	433.79		475	737.99	264.29	420.54	313.95		231.72	118.74
ANR_31	AELANPGJ_00138	Inner membrane protein YbhL	2785.8	2329.31	1663.79	3009.65	2763.2	2975.06	1878	2948.86	2328.61	1163.27	2770.98	2372.28	2275.57	1298.84	4288.15	1626.02	1916.52	3433.88	1274.68	2851.28	1461.01	1929.45	2441.05	2916.37
ANR_31	AELANPGJ_00139	hypothetical protein												622.24
ANR_31	AELANPGJ_00140	hypothetical protein					118.73	47.94		63.35				57.34	44			139.73	37.06	82.99			62.78
ANR_31	AELANPGJ_00141	Pyridoxal 5'-phosphate synthase subunit PdxS	233.06	243.59	278.39		256.86		261.86				231.82		380.75	181.1	211.03		481.01			530.08		124.17	360.39
ANR_31	AELANPGJ_00142	Phosphoadenosine phosphosulfate reductase	918.24	319.91	1096.82	901.84	674.66	1361.97	687.8	719.99	852.83	852.06	304.45	977.42	750.06	1427.05	277.14	198.5	421.14	1650.62	2100.76	1740.41	356.72	489.21	1262.12	843.22
ANR_31	AELANPGJ_00143	sn-glycerol-3-phosphate-binding periplasmic protein UgpB	167.8	701.53	200.44	659.23	739.74	597.34	377.07	986.81	935.1	467.13	1836.02	714.47	685.35	391.18	759.7	979.44	346.33	775.65	1151.71	381.66	1075.61	804.61	1124.4	369.83
ANR_31	AELANPGJ_00144	hypothetical protein				212.9		192.91	487.1							168.44		281.16		167				115.49	111.73	119.44
ANR_31	AELANPGJ_00145	Lactose transport system permease protein LacG						215.15	271.62						197.47									128.8	249.22	133.2
ANR_31	AELANPGJ_00146	Putative KHG/KDPG aldolase										441.18			517.82		287			488.37						174.64
ANR_31	AELANPGJ_00147	Glucose-6-phosphate isomerase	371.44				409.36					517.01	369.46	395.38		288.63	336.33	240.89				844.82	216.45		382.91	613.97
ANR_31	AELANPGJ_00148	D-inositol-3-phosphate glycosyltransferase					209.59		213.68						155.35	147.78	172.2	123.34		146.51		216.27		303.96	490.12
ANR_31	AELANPGJ_00149	Alpha-galactosidase						145.9		192.82	228.4		163.07		133.92						187.54	186.44		87.35		90.33
ANR_31	AELANPGJ_00150	Validamine 7-phosphate valienyltransferase							164.87					156.2	119.87								85.51
ANR_31	AELANPGJ_00151	Trehalose-phosphate phosphatase									719.96		257.02								295.58
ANR_31	AELANPGJ_00152	Citrate synthase 1	167.8				184.94	298.67	565.61	394.72	467.55	233.57	166.91	178.62	137.07		303.88	217.65	461.77	646.38	383.9		391.13	357.6	345.97	554.74
ANR_31	AELANPGJ_00153	Glutathione transport system permease protein GsiD	225.69					200.85			314.41		224.48		368.7		204.35	146.36				256.66	131.51	240.48	232.65	248.7
ANR_31	AELANPGJ_00154	Dipeptide transport system permease protein DppB		220.53			465.08	375.55		248.16	881.84			224.59	172.35	327.91	573.15	273.68	290.31	162.55			122.95	449.65	326.27	116.26
ANR_31	AELANPGJ_00155	Glutathione-binding protein GsiB	621.22	779.14	1187.26	1952.41	1369.3	774	558.38	292.26	692.36	1210.55	988.67	1058.02	710.42	965.45	674.99	886.35	769.28	95.72	568.5	423.88	506.8	992.91	704.45	547.66
ANR_31	AELANPGJ_00156	Oligopeptide-binding protein AppA	775.18	1620.39	771.61	1522.67	1708.65	919.82	1161.28	1519.54	1439.92	899.14	1927.64	1237.71	844.27	702.75	1169.83	1591.98	1511	696.73	591.15	734.63	1731.57	1720.8	2130.97	1138.96
ANR_31	AELANPGJ_00157	hypothetical protein					424.85								314.89				265.2
ANR_31	AELANPGJ_00158	Glutathione transport system permease protein GsiD		488.77					262.72									454.93							120.52
ANR_31	AELANPGJ_00159	Dipeptide transport system permease protein DppB	208.53	217.95							290.51	290.25			170.34	162.04		135.24				237.14		222.2	107.48	114.9
ANR_31	AELANPGJ_00160	putative peptidase	177.4	556.25	211.91	174.24	586.55			417.31	247.15		176.46						122.05	410.02					91.44
ANR_31	AELANPGJ_00161	Protein tas		221.84										225.93									247.37
ANR_31	AELANPGJ_00162	NH(3)-dependent NAD(+) synthetase		534.32								355.79								196.92	292.4		148.95	272.37
ANR_31	AELANPGJ_00163	4%2C5:9%2C10-diseco-3-hydroxy-5%2C9%2C17-trioxoandrosta-1(10)%2C2-diene-4-oate hydrolase						252.86	319.24				282.62			220.78							165.57		146.45
ANR_31	AELANPGJ_00164	hypothetical protein				424.5	238.18																	230.27
ANR_31	AELANPGJ_00165	hypothetical protein	597.62	832.83	1903.6	1173.9	658.64	709.14	895.29	234.3	555.05	277.28	594.44	1060.24	650.89	464.39	901.88		1096.38	1074.29	455.75	906.18	580.41	955.19	1540.19	548.8
ANR_31	AELANPGJ_00166	hypothetical protein	1262.24			619.85			2127.3		1758.48		627.76	671.8	1031.06	1961.66	571.46	818.61	434.18				1471.06		325.3
ANR_31	AELANPGJ_00167	Iron-dependent repressor IdeR	328.65													255.38										181.08
ANR_31	AELANPGJ_00168	hypothetical protein	271.17	283.41	323.9	266.32	597.7	241.32		318.93			269.72	577.28	443	632.13	491.06	527.58	559.65	417.81		925.13	158.01	722.35	978.38	448.22
ANR_31	AELANPGJ_00169	hypothetical protein																								143.94
ANR_31	AELANPGJ_00170	Thiamine-binding periplasmic protein								241.72							372.19		141.39				239.52	109.5	105.93
ANR_31	AELANPGJ_00171	RNA 2'%2C3'-cyclic phosphodiesterase					431.86
ANR_31	AELANPGJ_00172	3-oxoadipate CoA-transferase subunit A		538.18			283.75	229.13			358.68								177.12							141.86
ANR_31	AELANPGJ_00173	Glutamine-dependent NAD(+) synthetase			294.76		271.96										223.44					280.63		131.47		135.97
ANR_31	AELANPGJ_00174	2-iminobutanoate/2-iminopropanoate deaminase	561.55	586.91	670.76											436.35						638.61	327.23	299.18		309.4
ANR_31	AELANPGJ_00175	Fructose-bisphosphate aldolase class 1	389.71	407.31	465.5	382.75	644.24	173.41	437.86	229.18		542.43	387.63		318.33	302.83	529.3	252.74	268.1	150.11	668.68		113.55	103.81	100.44	536.81
ANR_31	AELANPGJ_00176	hypothetical protein						165.71	209.21						152.1	144.69								198.41
ANR_31	AELANPGJ_00177	Acetoin:2%2C6-dichlorophenolindophenol oxidoreductase subunit alpha			1048.44	431.03	725.52	195.29	246.55	516.18	611.41		218.27	233.58	358.49	341.03	397.38	426.94	150.96	338.1		499.1		233.82	226.21	241.81
ANR_31	AELANPGJ_00178	2-oxoisovalerate dehydrogenase subunit beta	218.09	227.94	260.51	428.4		194.09			911.51			464.3				141.44	150.04	168.02		496.04		580.97	112.41	360.5
ANR_31	AELANPGJ_00179	Dihydrolipoyllysine-residue acetyltransferase component of pyruvate dehydrogenase complex	167.41	174.97	199.97	493.26		446.96		590.69	466.45			356.4	273.5			108.57	230.34	515.89	383	190.38	390.21		258.87	92.24
ANR_31	AELANPGJ_00180	Transketolase	105.81	331.77		207.84	233.23	94.17	118.88				105.25	225.26	86.43			68.62	363.97	163.03		481.32	123.32	56.37		116.6
ANR_31	AELANPGJ_00181	hypothetical protein	240.73	125.8	143.77	177.32	265.31	107.12	338.09	283.13	335.37	251.3	119.73	256.25	196.64	140.3	435.95	351.28	289.82	370.92	275.37	136.88	420.84	288.57	279.18	265.28
ANR_31	AELANPGJ_00182	hypothetical protein	196.46	1026.69		385.91	433.05				547.41	273.46	195.42	418.25			533.67	382.24	540.64	151.36	449.47		114.48	209.34	303.8	324.75
ANR_31	AELANPGJ_00183	hypothetical protein	198.65	207.63	237.29	585.32	218.94	707.16	223.2				197.6	211.46						306.08			115.76	105.84		109.45
ANR_31	AELANPGJ_00184	hypothetical protein		117.94	134.79	110.83	124.36	301.27					224.48			87.69	306.52	219.55		173.87			65.76	240.48	58.16	124.35
ANR_31	AELANPGJ_00185	hypothetical protein												354.73				216.13		256.74
ANR_31	AELANPGJ_00186	hypothetical protein	73.6			72.28		65.5	330.77		102.53	102.44	146.41			171.57		190.92	253.16	56.7	84.19	251.09		117.63	37.94	202.76
ANR_31	AELANPGJ_00187	hypothetical protein		348.31						391.96									458.53					177.55		183.62
ANR_31	AELANPGJ_00188	hypothetical protein		308.01								410.19		313.69		229	266.84	191.12
ANR_31	AELANPGJ_00189	hypothetical protein						1269.36							1165.09	1108.34									735.19	2357.66
ANR_31	AELANPGJ_00191	tRNA N6-adenosine threonylcarbamoyltransferase			241.32			179.8			562.91					313.98			138.99	155.64			117.73			111.32
ANR_31	AELANPGJ_00192	hypothetical protein		446.33												331.84					488.5
ANR_31	AELANPGJ_00193	hypothetical protein	843.98												344.7					325.1	482.72				217.51	232.51
ANR_31	AELANPGJ_00194	UvrABC system protein B	103.21	107.87	246.56				115.96					109.86				66.93
ANR_31	AELANPGJ_00195	hypothetical protein											517.79	554.11	425.22
ANR_31	AELANPGJ_00196	hypothetical protein							630.93											432.61
ANR_31	AELANPGJ_00197	hypothetical protein						152.2
ANR_31	AELANPGJ_00198	D-inositol-3-phosphate glycosyltransferase	171.43												140.04
ANR_31	AELANPGJ_00199	D-inositol-3-phosphate glycosyltransferase								226.09						149.37	174.06
ANR_31	AELANPGJ_00200	hypothetical protein	735.22	1536.86	878.21	1444.18	1620.57			3458.91	2048.54	2046.71	731.31		600.56		1331.43			566.41						405.1
ANR_31	AELANPGJ_00201	hypothetical protein		1447.34	827.05	680.03	763.09	616.19	777.94			963.74		737.02				449.04	476.34			787.41			1070.66
ANR_31	AELANPGJ_00202	hypothetical protein					731.14	295.2							541.9									176.72
ANR_31	AELANPGJ_00203	hypothetical protein	154.36									214.86
ANR_31	AELANPGJ_00204	hypothetical protein
ANR_31	AELANPGJ_00205	hypothetical protein
ANR_31	AELANPGJ_00206	Prolipoprotein diacylglyceryl transferase																						145.58
ANR_31	AELANPGJ_00207	Stress response kinase A			267.04		246.39												153.8
ANR_31	AELANPGJ_00208	Bifunctional protein GlmU		172.94		162.51	182.36		185.91			460.63			270.32		599.3	107.31				188.17	96.42	352.63		273.51
ANR_31	AELANPGJ_00209	hypothetical protein					261.99	211.56		279.6								154.17	163.54							261.96
ANR_31	AELANPGJ_00210	hypothetical protein		1173.82		551.52																				309.4
ANR_31	AELANPGJ_00211	Endonuclease MutS2	177.4	278.13				78.94	99.66	104.33		246.93			72.46	68.93		115.05	61.02	273.34		100.87	51.69	236.29	45.72
ANR_31	AELANPGJ_00212	hypothetical protein	408.69	213.58	488.17	401.39	450.42	181.86				284.43	406.52	435.03	166.92	317.58	555.08	397.58	140.58	472.28	233.75		119.08	217.74	315.98	337.77
ANR_31	AELANPGJ_00213	hypothetical protein		500.25				425.96		562.94			476.09											255	493.41
ANR_31	AELANPGJ_00214	hypothetical protein	1114.32			547.21																	324.67		287.18	306.99
ANR_31	AELANPGJ_00215	hypothetical protein				2374.33		1075.73		1421.67						939.27	1094.48	1567.84	831.57			1374.63	704.37	1287.98		1998.01
ANR_31	AELANPGJ_00216	D-inositol-3-phosphate glycosyltransferase		203.1														126.03			222.29		113.24
ANR_31	AELANPGJ_00217	Ribonuclease HII																	220.01
ANR_31	AELANPGJ_00218	Undecaprenyl-phosphate 4-deoxy-4-formamido-L-arabinose transferase							309.38	323.86									189.43					146.7
ANR_31	AELANPGJ_00219	hypothetical protein			267.88		494.33								183.19	174.27	406.13	290.89	154.29			255.04				123.57
ANR_31	AELANPGJ_00220	Dihydroorotate dehydrogenase B (NAD(+))%2C catalytic subunit		242.79						273.22											265.73				119.74
ANR_31	AELANPGJ_00221	Dihydroorotate dehydrogenase B (NAD(+))%2C electron transfer subunit	544.4						611.67	320.15	379.21	378.88	270.75	579.49	667.04			353.06	374.53				317.23	435.06		449.93
ANR_31	AELANPGJ_00222	hypothetical protein							270.7		671.31												140.4
ANR_31	AELANPGJ_00223	hypothetical protein			385.46															248.61						177.8
ANR_31	AELANPGJ_00224	Cardiolipin synthase				173.8	195.03	157.49								137.51	160.23	114.77	121.74	136.33	404.86	201.25	206.24	188.56	91.21	97.5
ANR_31	AELANPGJ_00225	hypothetical protein							426.21															202.1
ANR_31	AELANPGJ_00226	hypothetical protein													404.55	384.84				763.08			288.59	263.86	255.27	545.75
ANR_31	AELANPGJ_00227	hypothetical protein	346.2			680.03		308.1			482.3		344.35	368.51		538.03	313.47		952.68	266.71	396.02		201.74	184.44	356.89
ANR_31	AELANPGJ_00228	Malonyl CoA-acyl carrier protein transacylase			268.73			200.21											309.55			255.85		119.86
ANR_31	AELANPGJ_00229	hypothetical protein		400.74	1831.96	376.57	422.57	341.23	430.8	901.92		533.69	762.76	408.13			347.17	248.66	263.78	295.39			446.86	408.55	592.89	211.26
ANR_31	AELANPGJ_00230	Nucleoid occlusion factor SlmA			436.85	359.19								389.3				237.19	503.21				213.12
ANR_31	AELANPGJ_00231	hypothetical protein		1173.82	670.76			499.75	630.93		782.32				458.7	436.35			386.32					299.18
ANR_31	AELANPGJ_00232	hypothetical protein	327.14			321.3	360.54	291.14				455.35			267.22	254.21	592.43		450.12	252.03	374.22	1116.1	381.26			180.25
ANR_31	AELANPGJ_00233	Putative tyrosine-protein kinase YveL		340.36														211.19	224.03			370.33
ANR_31	AELANPGJ_00234	Bifunctional protein GlmU					439.09		223.82			831.83		848.19			180.38	129.19	137.05				116.08	106.13		109.76
ANR_31	AELANPGJ_00235	Phosphatase YwpJ	246.77				271.96					343.48	490.91		201.57		446.88		169.77			280.63			127.19
ANR_31	AELANPGJ_00236	dTDP-glucose 4%2C6-dehydratase			247.63										338.69				142.62			235.76		220.9		114.23
ANR_31	AELANPGJ_00237	putative membrane protein YdfK				277.95			317.97
ANR_31	AELANPGJ_00238	Folylpolyglutamate synthase													126.64	120.47		100.55					90.34
ANR_31	AELANPGJ_00239	UDP-N-acetyl-D-glucosamine 6-dehydrogenase				159.91	179.45	144.9				226.63					294.86	422.39	224.03		186.25			173.49	167.85	89.71
ANR_31	AELANPGJ_00240	50S ribosomal protein L32		2366.28	2704.32	1111.79	2495.17	4029.71					1125.99				2049.98	3670.74	1557.55	1744.19			659.64	603.1	2333.92	3742.31
ANR_31	AELANPGJ_00241	Ferredoxin--NADP reductase																110.91		131.76	195.63
ANR_31	AELANPGJ_00243	hypothetical protein				315.51		285.89		377.83	447.54	447.14		341.95		249.63			221						165.58
ANR_31	AELANPGJ_00244	hypothetical protein					238.9				301.99			230.74				281.16	149.13					115.49
ANR_31	AELANPGJ_00245	Purine catabolism regulatory protein				127.58	143.17									100.94			89.37	100.08					133.91	71.57
ANR_31	AELANPGJ_00246	Isoleucine--tRNA ligase	67.15	210.56	320.85	197.86	296.04	478.1	150.9	552.87	280.66	186.94	467.57	357.41	438.83	156.55	364.83	304.86	92.4	413.88	153.63	229.1	508.71	357.77	207.68	370
ANR_31	AELANPGJ_00247	hypothetical protein						399.17		527.54				477.44	366.38		406.13
ANR_31	AELANPGJ_00248	hypothetical protein	405.21			397.97	446.58	360.61						431.32					557.53		463.52	921.63	236.12	215.88	208.86	223.26
ANR_31	AELANPGJ_00249	hypothetical protein	267.1	279.17											218.18	207.55		346.45	183.76		305.54	303.76	155.65			147.17
ANR_31	AELANPGJ_00250	Beta-barrel assembly-enhancing protease						217.36														277.75
ANR_31	AELANPGJ_00251	hypothetical protein	214.16		255.81				240.63	251.89		298.09						138.89	147.34		244.98		124.8	114.1	110.39
ANR_31	AELANPGJ_00252	hypothetical protein													253.28			201.09						165.2
ANR_31	AELANPGJ_00253	hypothetical protein				493.26	553.51		1128.57											386.92				267.57
ANR_31	AELANPGJ_00254	hypothetical protein			567.91								472.91		388.36				327.09	366.28
ANR_31	AELANPGJ_00255	hypothetical protein													77.47
ANR_31	AELANPGJ_00256	hypothetical protein	1284.98			631.02		1143.57	721.88			894.28	639.07				1163.5	416.68	1326.02	989.95			748.79	684.6	1324.66	1416.01
ANR_31	AELANPGJ_00257	hypothetical protein	215.46		514.72			191.75					214.31					139.73	148.23	165.99				459.16		118.71
ANR_31	AELANPGJ_00258	Ribosomal RNA small subunit methyltransferase D											360.09							278.89						199.46
ANR_31	AELANPGJ_00259	hypothetical protein					534.68	431.75		570.6				516.41				314.63				551.72			250.06	534.62
ANR_31	AELANPGJ_00260	CCA-adding enzyme		156.59		147.15	165.12												103.07							82.55
ANR_31	AELANPGJ_00261	Hypoxanthine phosphoribosyltransferase						335.81				525.21		401.66		293.21	683.33			581.4					194.49	207.91
ANR_31	AELANPGJ_00262	hypothetical protein				188.29		170.61		225.48					156.6	148.97						218.02		102.14	98.82
ANR_31	AELANPGJ_00263	hypothetical protein	119.46			234.65	131.65			140.5	166.42	166.27			97.58	92.83		232.42	82.18	184.06			69.61			131.64
ANR_31	AELANPGJ_00264	putative ABC transporter ATP-binding protein	115.21	240.83	137.62			307.6	258.9			481.09	114.6		188.22	358.11		149.44	317.05	88.76	131.79		67.14	245.53	118.77	126.96
ANR_31	AELANPGJ_00265	Putative multidrug export ATP-binding/permease protein	116.53	365.38		114.45	128.43	414.82	261.86	548.23	162.34	162.2	115.91	248.08	380.75		105.51	377.87	80.17	89.77	133.3	530.08	339.52	248.34	360.39	321.03
ANR_31	AELANPGJ_00266	hypothetical protein	157.08				346.25	139.8							128.31	122.06	142.23		216.14	121.02			183.07	167.38		86.55
ANR_31	AELANPGJ_00267	hypothetical protein												157.17
ANR_31	AELANPGJ_00268	hypothetical protein			193.17
ANR_31	AELANPGJ_00269	Phosphate import ATP-binding protein PstB 3														208.33		173.88							138.19
ANR_31	AELANPGJ_00270	hypothetical protein	117.88	246.41	281.61	115.77	129.91	209.81	264.89	138.64	164.22	328.15	234.5	376.43	385.15	183.2	106.73	152.9	243.29	272.44	134.84	134.05	274.76	251.21	303.8	194.85
ANR_31	AELANPGJ_00271	hypothetical protein	319.8	334.25	382				359.32						261.23							363.69		170.38	494.52
ANR_31	AELANPGJ_00272	23S rRNA (uracil-C(5))-methyltransferase RlmCD									235.44			179.89						130.19					87.11
ANR_31	AELANPGJ_00273	hypothetical protein	614.8		367.18				345.38	361.55			305.76	327.21		238.87		199.36		236.82	351.64	349.58	179.13	327.55	158.45	169.37
ANR_31	AELANPGJ_00274	hypothetical protein	609.54		728.09	1197.31		542.46									551.92
ANR_31	AELANPGJ_00275	hypothetical protein										536.57												205.38		212.4
ANR_31	AELANPGJ_00276	NAD(P)H-quinone oxidoreductase subunit 2%2C chloroplastic	426.19	148.48	678.77	139.53	313.14	379.29	478.85	334.18		593.22	706.54	907.32	696.27	551.96	514.54	368.54	488.67	109.45	812.54	323.12	910.62	605.5	366.13	547.93
ANR_31	AELANPGJ_00277	NADH-quinone oxidoreductase subunit M	815.05	709.88	486.78	933.9	598.84	362.67	915.75	319.54	567.74	567.23	1080.95	722.98	443.85	738.89	614.99	440.49	467.27	313.95	310.78		554.1	578.98	630.16	598.77
ANR_31	AELANPGJ_00278	NAD(P)H-quinone oxidoreductase subunit 2%2C chloroplastic		349.94	199.97	246.63	369	297.97	282.14	393.8	466.45	349.53	166.52	356.4	341.87	520.35	303.17	434.28	345.51	322.43	191.5	285.57	195.11	178.38	345.16	230.6
ANR_31	AELANPGJ_00279	NADH-quinone oxidoreductase subunit K		738	843.43			1885.18	793.35		983.7							457.93			807.72				363.95	389.05
ANR_31	AELANPGJ_00280	hypothetical protein	624.21	163.1	186.4	306.53	171.99			183.54	434.81	217.21		498.33		242.53	282.6	303.62		480.89		177.47	90.94	415.7	723.92	429.92
ANR_31	AELANPGJ_00281	NADH-quinone oxidoreductase subunit 9			516.28		476.35		971.25					920.16	353.06		391.36				494.42		503.73	230.27
ANR_31	AELANPGJ_00282	NAD(P)H-quinone oxidoreductase subunit 1%2C chloroplastic	564.88	295.2	674.74			628.39	476.01		393.48	589.7	140.47	450.97	230.71	548.68	255.74	274.76	388.62	217.59	646.17		576.05	601.91	436.74	466.86
ANR_31	AELANPGJ_00283	Nitrate reductase	858.2	89.7	307.53	505.72	472.91	381.88	578.54	302.81	239.12	238.91	426.82	182.7	210.31	666.87	310.83	222.63	236.16	396.69	294.51	292.79	250.05	685.84	398.12	331
ANR_31	AELANPGJ_00284	hypothetical protein		909					977.17	1022.91	1211.64
ANR_31	AELANPGJ_00285	NADH-quinone oxidoreductase subunit F	950.89	828.2	378.61	1089.55	1746.62	987.28	534.19	1304.78	1987.08	1544.13	788.19	674.78	517.82	985.19	717.49	102.78	763.2	488.37	725.15	360.46	738.8	844.34	735.19	698.56
ANR_31	AELANPGJ_00286	NADH-quinone oxidoreductase subunit 2	854.09		2040.39	1677.67		1900.24	479.81	502.27	3569.61	4160.83	849.55	2727.41	697.66	995.52	773.35	553.91	881.37	986.98	1465.5	971.29	746.54	682.55	1320.69	470.59
ANR_31	AELANPGJ_00287	NADH-quinone oxidoreductase subunit 4		885.25	202.34	665.49	746.77	1356.8	380.66	597.71	943.98	471.57	673.99	540.95	415.12	658.16	153.38	439.44	582.69	391.51	387.55	192.64	394.85	631.75	436.57	373.34
ANR_31	AELANPGJ_00288	NAD(P)H-quinone oxidoreductase subunit J%2C chloroplastic	1558.83	814.62	1861.99			1040.46	437.86	916.71			1550.54		1273.33	908.48	1058.6	505.48	268.1	1501.15	891.58	443.19	454.18	622.87	1406.09	644.17
ANR_31	AELANPGJ_00289	NADH-quinone oxidoreductase subunit B	440.23		525.84	864.73	485.17	1567.11				1225.5	437.88		719.19	1026.24	398.61	856.51	605.71	339.15			256.53		907.64	242.56
ANR_31	AELANPGJ_00290	NAD(P)H-quinone oxidoreductase subunit 3%2C chloroplastic					654.98					827.21	591.14		1941.82	923.62	538.12	1156.28	408.86	457.85		675.86		633.26		982.36
ANR_31	AELANPGJ_00291	hypothetical protein		209.38					225.08			278.84		426.48					137.82		229.16				206.51	110.38
ANR_31	AELANPGJ_00292	hypothetical protein							175.72	183.94					127.75	121.53		101.43		120.49
ANR_31	AELANPGJ_00293	NADH pyrophosphatase							266.21		330.08				193.54			307.32	163
ANR_31	AELANPGJ_00294	RNA polymerase sigma factor RpoD		140.64				119.75	151.19	158.26	187.46		267.69	143.23		104.56		261.8	92.57			153.02	78.41	215.07	138.71	74.14
ANR_31	AELANPGJ_00295	DNA primase		107.71				91.72		121.21		143.45	102.51				93.32	66.84		79.4		117.2			53.12
ANR_31	AELANPGJ_00296	Sensor histidine kinase RcsC		612.64		383.8			219.53							303.65		253.43	537.68	301.05	223.51	222.2		104.1		322.97
ANR_31	AELANPGJ_00297	(R)-benzylsuccinyl-CoA dehydrogenase					198.48		202.34	211.81	501.79				294.22			116.8	123.9		206.01		104.94	95.95
ANR_31	AELANPGJ_00298	hypothetical protein		217.31		408.41		185.04									188.26			160.18			121.16		107.17
ANR_31	AELANPGJ_00299	hypothetical protein		552.13			582.21											342.6
ANR_31	AELANPGJ_00300	hypothetical protein	2016.66	383.23	437.97	1260.41	404.1	815.78	1235.91	215.63	766.23	1275.91	911.79	1561.19	449.26	712.3	996.01	951.18	1135.13	423.72	1048.58	208.49	534.16	879.07	1322.96	606.08
ANR_31	AELANPGJ_00301	Histidinol-phosphate aminotransferase	285.27	149.08		420.26	157.2	126.94	160.26		397.42	198.53		151.83	116.51	221.67	129.15	92.5	294.38	109.88	163.16	324.41	83.12		367.59	157.18
ANR_31	AELANPGJ_00304	50S ribosomal protein L25	1296.66	338.81	774.42		1786.31	288.49	364.22		451.61	902.41	644.88	1035.18		755.69	880.56	630.7	223.01	998.95				690.82	501.26	535.83
ANR_31	AELANPGJ_00305	Serine/threonine-protein kinase PknD	202.6	211.76				180.31	227.64	119.15			100.76						69.69	78.04	115.88		59.03			111.63
ANR_31	AELANPGJ_00306	hypothetical protein
ANR_31	AELANPGJ_00307	Peptide deformylase 2	379.34					337.6		446.16					309.87					292.24	867.87		221.05		195.53	209.01
ANR_31	AELANPGJ_00308	hypothetical protein										331.99				185.34
ANR_31	AELANPGJ_00309	hypothetical protein
ANR_31	AELANPGJ_00310	hypothetical protein	186.69								260.09		185.7		152.5	145.07		121.08	128.44		213.56			99.46	96.23	102.86
ANR_31	AELANPGJ_00311	Alkaline phosphatase synthesis transcriptional regulatory protein PhoP	481.87	251.82	287.79	473.26	1062.13	214.42	812.11	850.12			239.65		196.81	374.44	654.47	468.76		556.84	275.61		140.4		248.37	265.5
ANR_31	AELANPGJ_00312	tRNA(Ile)-lysidine synthase									212.3							98.83
ANR_31	AELANPGJ_00313	Rod shape-determining protein MreB	604.38			197.86	222.03					280.41	200.39		329.12			261.31					117.39	321.99	103.84
ANR_31	AELANPGJ_00314	Cell shape-determining protein MreC																162.29						266.63
ANR_31	AELANPGJ_00315	hypothetical protein		428.38
ANR_31	AELANPGJ_00316	hypothetical protein		96.55	110.34	90.73		82.21			128.7				75.46					71.17				98.43		50.9
ANR_31	AELANPGJ_00317	hypothetical protein						165.28							151.7		336.33
ANR_31	AELANPGJ_00318	hypothetical protein					116.61	94.17			147.41	147.28						68.62		163.03						116.6
ANR_31	AELANPGJ_00319	Ribonuclease BN									306.65		218.94		179.8					169.57				117.27
ANR_31	AELANPGJ_00320	hypothetical protein					252.73												157.76
ANR_31	AELANPGJ_00321	hypothetical protein																	187.26
ANR_31	AELANPGJ_00322	hypothetical protein									776.2		554.2		455.11				383.3			633.62	324.67		287.18
ANR_31	AELANPGJ_00323	Demethyllactenocin mycarosyltransferase			204.77			152.57											117.94				99.9		88.36
ANR_31	AELANPGJ_00324	putative cadmium-transporting ATPase					107.37			114.59			96.91
ANR_31	AELANPGJ_00325	hypothetical protein	120.06	125.48				213.7		141.21	167.26			127.8		186.59	108.71	155.73	82.6			273.07	69.96			132.3
ANR_31	AELANPGJ_00326	hypothetical protein					126.36	102.04			159.73							148.72	78.88	88.33		130.39			59.1	63.17
ANR_31	AELANPGJ_00327	hypothetical protein	82.64		98.71	81.16	91.08	367.72	92.85	194.39	460.51				135.01				113.7	63.66	94.53		48.15			45.53
ANR_31	AELANPGJ_00328	hypothetical protein										501.34	358.27													198.46
ANR_31	AELANPGJ_00329	hypothetical protein	423.24	221.18				376.66		248.9	589.64	294.56	631.49	450.52		328.88		274.49	291.17	163.03	242.08		123.32			233.2
ANR_31	AELANPGJ_00330	S-adenosylmethionine synthase	514.3	358.36		168.37	188.94	152.57		403.26	238.83	477.24			140.04		620.91	333.54	235.88	132.07			599.39	91.34	88.36	377.83
ANR_31	AELANPGJ_00331	hypothetical protein											779.53										228.34		201.97	215.9
ANR_31	AELANPGJ_00332	hypothetical protein													137.72			218.68								92.89
ANR_31	AELANPGJ_00333	hypothetical protein		153.06	174.92	143.82	161.39		164.53		408.03			155.88	119.62		265.19	94.97		112.82	167.51		85.33		377.41	80.69
ANR_31	AELANPGJ_00334	hypothetical protein	142.78		85.27	140.23	78.68	63.53		251.89	99.45					55.47			98.22		81.66		41.6	76.07	73.59	78.67
ANR_31	AELANPGJ_00335	Sensor histidine kinase RcsC			280.22		258.55	626.33		275.92	653.65		233.35	499.43		364.59			645.56	361.46	268.35	533.57		499.94
ANR_31	AELANPGJ_00336	50S ribosomal protein L10	2758.1	823.62	2823.85	1160.93	434.24	2454.56	2656.18	1390.25	3293.51	548.43	3135.34	1258.22	1287.4	1530.86	2497.35	1788.73	1897.46	2124.83	1352.14	1792.33	1607.2	2309.11	1624.72	1085.48
ANR_31	AELANPGJ_00337	50S ribosomal protein L7/L12	1097.18	573.37	1965.83	2693.95	1209.2	976.43	616.37	645.22	3821.32	763.58	1637.01	1167.89	1344.34	1705.14	1986.91	2134.68	2641.85	1690.52		4367.08	639.35	3507.26	1131.06	906.79
ANR_31	AELANPGJ_00338	Protein GrpE	1075.12	374.56	856.14	1407.89	789.93	637.87	402.65	843	499.27		356.47		585.47	556.95		232.42		276.09	409.95	815.11	208.83	190.93	184.72	197.46
ANR_31	AELANPGJ_00339	Chaperone protein DnaK	226.4	118.31	676.08	222.36	124.76	201.49	254.38	133.14	315.41	157.56	337.8		184.94			220.24	311.51	87.21	388.47	128.73	65.96	60.31	116.7	124.74
ANR_31	AELANPGJ_00340	Chaperone protein DnaJ	740.95			181.93		494.55	416.25	871.47					151.31						211.89	210.66			190.96
ANR_31	AELANPGJ_00341	hypothetical protein			813.88							316.13			185.52		205.65	147.3	468.75		259.81				234.14
ANR_31	AELANPGJ_00342	hypothetical protein	713.17			350.21						992.65						231.26		274.71			207.79
ANR_31	AELANPGJ_00343	hypothetical protein																		266.71
ANR_31	AELANPGJ_00344	Ribosomal protein L11 methyltransferase			394.38
ANR_31	AELANPGJ_00345	hypothetical protein						244.11	308.19										188.7				159.84
ANR_31	AELANPGJ_00346	Ribosomal protein L11 methyltransferase					261.99								194.18			154.17
ANR_31	AELANPGJ_00347	hypothetical protein				138.97				332.85			281.5			109.95	256.25		194.69	109.01				75.39		77.96
ANR_31	AELANPGJ_00349	hypothetical protein		174.97		164.42		148.99					166.52	178.2	136.75	260.17			230.34		191.5		292.66	89.19	86.29
ANR_31	AELANPGJ_00350	hypothetical protein		94.35		88.66	99.49			106.18		251.3	179.59	96.09		70.15		58.55
ANR_31	AELANPGJ_00351	Catabolite control protein A					229.82	185.58	234.29				207.42			162.04		135.24	286.92			237.14				114.9
ANR_31	AELANPGJ_00352	hypothetical protein	2464.86	2919.69	1177.69	2259.44	1629.91	2047.35	2400.15	1546.15	457.85	1829.78	1307.6	1049.49	1610.73	1021.51	1487.89	1491.98	2034.87	1265.95	1691.74	1868.73	2298.11	2363.77	1609.28	1448.64
ANR_31	AELANPGJ_00353	Lactose transport system permease protein LacF	230.05											244.88			208.3		316.53		526.32	261.62	134.06	245.13
ANR_31	AELANPGJ_00354	hypothetical protein				239.05	268.25
ANR_31	AELANPGJ_00355	hypothetical protein						287.19
ANR_31	AELANPGJ_00356	hypothetical protein			102.88		189.85	76.65		101.3	119.99				70.36	66.93			118.51	132.71			100.38	137.66	88.79	47.46
ANR_31	AELANPGJ_00357	hypothetical protein			238.62			177.78						425.28	163.18	155.23	361.76	129.56
ANR_31	AELANPGJ_00358	hypothetical protein	382.39			187.78	210.72	170.16					380.36			148.57								101.86	98.55
ANR_31	AELANPGJ_00359	hypothetical protein	129.9	135.77	155.17	127.58		115.61				180.81	258.42			201.88	117.62	84.25			148.6		75.7			71.57
ANR_31	AELANPGJ_00360	Cyclic AMP receptor protein		313.18	1789.62	882.89		1066.69		352.43	417.45		298.05		489.54	465.69	271.32	777.33	1030.73	692.55	342.77		349.22	159.64	308.9	165.1
ANR_31	AELANPGJ_00361	CRP-like cAMP-activated global transcriptional regulator	318.38	665.52	1140.89	312.69									260.07	247.4				245.28			185.52	339.24	492.31
ANR_31	AELANPGJ_00362	Nitrous-oxide reductase	1286.91	2129.65	2305.79	2317.2	1300.11	2004.25	1084.44	882.93	1792.86	2388.34	1173.4	1141.55	876.01	833.34	1165.25	1738.77	1696.91	1074.05	1104.08	1341.55	812.4	1085.58	1547.76	1477.23
ANR_31	AELANPGJ_00363	hypothetical protein		662.56	378.61	311.3	349.32	564.16	356.13							492.6	574	205.56	218.06		362.58	720.92	184.7	337.74	490.12
ANR_31	AELANPGJ_00364	putative ABC transporter binding protein NosD				144.72						410.19	439.69	156.84	120.36					227.03			171.73	78.5
ANR_31	AELANPGJ_00365	Vitamin B12 import ATP-binding protein BtuD				237.43						672.99		257.33		375.71			166.31		276.54
ANR_31	AELANPGJ_00366	putative ABC transporter permease protein NosY	250.23			491.53				294.31													145.82		257.96	137.87
ANR_31	AELANPGJ_00367	hypothetical protein	286.41	898.05	1026.34	1125.18	315.65		643.6	1010.58	798.03		854.66			222.56	518.67		788.16	661.95	327.63		333.8	305.18		157.81
ANR_31	AELANPGJ_00368	hypothetical protein	455.21	317.18	181.25	298.05	501.69	405.11	852.43	178.46		422.41	452.79		247.89	471.63	274.78	295.22	417.56	350.69	173.57		265.26	242.52	156.42	250.81
ANR_31	AELANPGJ_00369	HTH-type transcriptional repressor CytR	211	220.53		621.68	465.08	187.77	237.07	496.32	881.84	293.68	209.87	673.78	689.4	327.91		136.84	870.94						217.51	581.28
ANR_31	AELANPGJ_00370	hypothetical protein																282.02
ANR_31	AELANPGJ_00371	L-arabinose transport system permease protein AraP			271.29							316.13	225.91		185.52	176.49							132.35	121		125.14
ANR_31	AELANPGJ_00372	L-arabinose transport system permease protein AraQ	483.5			237.43					336.79			257.33		187.85			332.63			274.93
ANR_31	AELANPGJ_00373	hypothetical protein	498.72	173.75	397.14	163.27	183.21	147.94		586.56	463.19	462.78	330.71	353.91	543.17	258.35	301.05	646.87	686.19	256.14	190.16	378.1	387.48	177.13	257.06	732.76
ANR_31	AELANPGJ_00374	hypothetical protein	102.61	321.75	122.57	201.56	113.09	91.32				142.83	102.07			159.47	92.91	66.55		79.05					211.56	56.54
ANR_31	AELANPGJ_00375	hypothetical protein			168.02																160.91			149.88
ANR_31	AELANPGJ_00376	hypothetical protein						112.13						134.12						97.07	144.13					69.42
ANR_31	AELANPGJ_00377	hypothetical protein	98.78		117.99					116.18							89.44		203.86	76.1		112.33
ANR_31	AELANPGJ_00378	hypothetical protein																	218.06						163.37
ANR_31	AELANPGJ_00379	IS5 family transposase ISWpi1	1132.01	1774.71	1352.16	555.89	3118.96		1907.81	1331.41		787.82	1125.99	1204.97	924.68	1319.45	2049.98	1468.3	1557.55	1308.14	1294.91	3218.37		1206.2	1750.44	935.58
ANR_31	AELANPGJ_00380	IS5 family transposase ISMac15		631.68	2165.75	2967.91		2689.32	2716.21	2132.51		2523.7	1202.32	1929.99	987.37	939.27	2188.96	2351.76	831.57	1396.83		1374.63	704.37	1609.97	1557.6	1998.01
ANR_31	AELANPGJ_00381	Pectin degradation repressor protein KdgR		291.16											227.56									148.42
ANR_31	AELANPGJ_00382	HTH-type transcriptional regulator SgrR	406.75	425.12	161.95	665.81	448.28	361.98		159.46	377.77	377.44	539.45	432.96	221.5	316.07	368.3	439.65	373.1	313.36		154.19	395.03	505.64	698.85	448.22
ANR_31	AELANPGJ_00383	Oligopeptide transport system permease protein OppB													365.23						255.73		130.27	119.11
ANR_31	AELANPGJ_00384	Oligopeptide transport system permease protein OppC				230.4
ANR_31	AELANPGJ_00385	2-keto-3-deoxy-L-rhamnonate aldolase								635.44
ANR_31	AELANPGJ_00386	N-acetylneuraminate lyase					264.64			282.42												273.07				132.3
ANR_31	AELANPGJ_00387	hypothetical protein	119.66			117.52	131.88	106.49							195.49		216.69	77.6								65.93
ANR_31	AELANPGJ_00388	hypothetical protein						102.04
ANR_31	AELANPGJ_00389	Myo-inositol 2-dehydrogenase																				241.38			109.4
ANR_31	AELANPGJ_00390	Putative N-acetylmannosamine-6-phosphate 2-epimerase				314.09
ANR_31	AELANPGJ_00391	Xylulose kinase											142.16
ANR_31	AELANPGJ_00392	hypothetical protein															375.43
ANR_31	AELANPGJ_00393	hypothetical protein												403.79									221.05
ANR_31	AELANPGJ_00394	HTH-type transcriptional regulator MalT	67.47	141.04	80.59	66.27	74.36	300.23	75.81			93.91	268.45		110.23	104.86	122.18		232.09	103.96			157.27	143.79	104.33	74.35
ANR_31	AELANPGJ_00395	hypothetical protein	3820.53	2662.07	1521.18	2501.53		1133.36	5723.44	1497.83	5322.55		2533.47		2080.52	989.59		1651.83	876.12	1962.22	2913.55		1484.2	3392.44	1312.83	1403.37
ANR_31	AELANPGJ_00396	hypothetical protein	2547.02		1521.18	1250.76		2266.71	2861.72		5322.55	1772.6	1266.73			1979.18		825.92	876.12	1962.22		1448.27	742.1	1356.98		701.68
ANR_31	AELANPGJ_00397	hypothetical protein	2547.02	2662.07	1521.18	2501.53	4210.6				1774.18	1772.6	3800.2	1355.59	1040.26	989.59		825.92	1752.25			1448.27			1312.83	701.68
ANR_31	AELANPGJ_00398	hypothetical protein	3820.53			1250.76	1403.53					3545.19	2533.47	1355.59		1979.18		1651.83	2628.37			1448.27	742.1	2035.47	656.42	2105.05
ANR_31	AELANPGJ_00399	hypothetical protein		6655.17	3042.36		1403.53	1133.36	1430.86	2995.66	3548.36		1266.73	2711.17	1040.26	4947.95		825.92			1456.77	2896.54	2226.3	1356.98	656.42	2105.05
ANR_31	AELANPGJ_00400	hypothetical protein	2716.82		1622.59	667.07		604.46		798.84	946.23	945.39	675.59	2891.92	1109.61	1055.56	614.99	1321.47	934.53	1569.77		2317.23	791.57	1809.3	700.18	2993.85
ANR_31	AELANPGJ_00401	hypothetical protein	437.52	457.29	1567.84		482.2	389.37		2058.37		1217.98	870.39	931.45	357.39	1359.93	396.16	567.5		337.07				466.2	1127.59	1446.42
ANR_31	AELANPGJ_00402	hypothetical protein		1129.36		530.63	1190.88	1923.27	607.03	1270.89	1505.37	752.01	2149.61	1150.19	882.65	419.83	978.4	350.39	371.69	416.23	618.03		944.49		278.48	595.37
ANR_31	AELANPGJ_00403	Inositol-1-monophosphatase				267.34			305.83								246.47						158.62			299.96
ANR_31	AELANPGJ_00404	Spermidine/putrescine import ATP-binding protein PotA					217.12	175.33	221.35	463.42				209.7						303.55		448.08			101.55
ANR_31	AELANPGJ_00405	hypothetical protein	368.24	256.58		120.56	135.28	218.48	275.83	288.74						286.15	111.14	79.61		94.56	421.24		71.53			202.9
ANR_31	AELANPGJ_00406	putative protein	1178.79	1026.69	2112.05	1350.69	866.09	874.21	1545.17	1848.56	821.11	820.38	1758.77	1673.01	1765.29	1831.97	889.46	891.9	1216.44	1816.27	1797.89	893.7	1144.84	942.03	1113.92	1731.98
ANR_31	AELANPGJ_00407	Oligoendopeptidase F%2C plasmid	236.15	246.81		115.96				277.74					96.45		213.82				270.13		68.8		60.86
ANR_31	AELANPGJ_00408	hypothetical protein
ANR_31	AELANPGJ_00409	ECF RNA polymerase sigma factor SigK																250.01							397.4
ANR_31	AELANPGJ_00410	hypothetical protein		296.96				252.86	319.24								257.27									156.55
ANR_31	AELANPGJ_00411	hypothetical protein																						141.25		146.08
ANR_31	AELANPGJ_00412	hypothetical protein												129.77			110.38							194.85
ANR_31	AELANPGJ_00413	Xylose isomerase					203.1								150.53		166.86
ANR_31	AELANPGJ_00414	hypothetical protein																370.01
ANR_31	AELANPGJ_00415	hypothetical protein
ANR_31	AELANPGJ_00416	hypothetical protein	963.74		1151.16				2165.63				958.61		787.23	748.88								513.45	993.49	531
ANR_31	AELANPGJ_00417	hypothetical protein	256.53		306.42	503.9	282.73							273.07	209.55	598.03		166.37
ANR_31	AELANPGJ_00418	Thiosulfate sulfurtransferase GlpE
ANR_31	AELANPGJ_00419	Sulfurtransferase
ANR_31	AELANPGJ_00420	hypothetical protein														107.4
ANR_31	AELANPGJ_00421	hypothetical protein	236.93
ANR_31	AELANPGJ_00422	Putative peroxiredoxin														342.08
ANR_31	AELANPGJ_00423	Adaptive-response sensory-kinase SasA			236.63		218.33			233					161.82				136.29					105.54
ANR_31	AELANPGJ_00424	Transcriptional regulatory protein WalR	310.07			304.53				364.69	431.97														159.82
ANR_31	AELANPGJ_00425	hypothetical protein									636.89
ANR_31	AELANPGJ_00426	Putative succinate-semialdehyde dehydrogenase [NADP(+)] 2				138.97							140.75					91.77		109.01				75.39
ANR_31	AELANPGJ_00427	hypothetical protein
ANR_31	AELANPGJ_00428	Hydroxyacylglutathione hydrolase		314.51			165.82		169.05		209.61		149.66		122.9		408.7		103.51		344.22		263.02		310.21
ANR_31	AELANPGJ_00429	HTH-type transcriptional regulator CysL				230.4		208.78	263.58	551.83			700.04		191.63		849.66	304.29	645.56		268.35	266.79	546.81		120.92	387.77
ANR_31	AELANPGJ_00430	Large-conductance mechanosensitive channel	509.4		608.47	500.31	1122.83		1717.03	599.13	2129.02			1084.47	416.1		922.49	991.1	1401.8	1569.77	582.71	1158.61	890.52	542.79	525.13	561.35
ANR_31	AELANPGJ_00431	Adaptive-response sensory-kinase SasA		121.2	138.51		127.8		130.29			161.41	230.69		94.72	90.11		225.62	239.33	178.67					119.54	63.89
ANR_31	AELANPGJ_00432	hypothetical protein		471.76	539.15																	513.31		240.48
ANR_31	AELANPGJ_00433	N-acetylglucosamine-6-phosphate deacetylase													151.31									98.69
ANR_31	AELANPGJ_00434	N-acetylmuramic acid 6-phosphate etherase
ANR_31	AELANPGJ_00435	N-acetylmuramic acid/N-acetylglucosamine kinase								280.53			237.25											127.07
ANR_31	AELANPGJ_00436	Esterase EstB						154.05	194.49										119.08				201.74			95.37
ANR_31	AELANPGJ_00437	hypothetical protein	183.33		218.99	180.06			205.99	215.63				195.15		142.46			252.25	141.24
ANR_31	AELANPGJ_00438	Beta-hexosaminidase	139.29				153.51	123.96				387.76			113.78		126.12			107.31						76.75
ANR_31	AELANPGJ_00439	hypothetical protein						976.43	1232.74																	604.53
ANR_31	AELANPGJ_00440	Vitamin B12 import ATP-binding protein BtuD		218.59																			121.87		107.8
ANR_31	AELANPGJ_00441	Oligopeptide transport ATP-binding protein OppD	209.14									291.1								161.12						115.23
ANR_31	AELANPGJ_00442	Dipeptide transport system permease protein DppC	228.58			224.5	251.92	203.42	256.82	268.84												259.95		121.78		377.83
ANR_31	AELANPGJ_00443	Dipeptide transport system permease protein DppB			247.63				698.79		288.82	288.56	206.21		169.35	161.1	187.72	403.35	142.62	319.43				110.45	106.86	342.68
ANR_31	AELANPGJ_00444	hypothetical protein	1219.09	1783.81	1310.56	1317.04	1074.84	976.43	547.89	1290.44	1188.85	678.74	970.08	1427.42	697.06	1042.03	551.92	1344.06	670.95	845.26	976.16	277.28	923.5	1169.09	628.36	1343.39
ANR_31	AELANPGJ_00445	hypothetical protein
ANR_31	AELANPGJ_00446	putative sulfate transporter	255.61			125.52									208.8					98.46		290.69		68.09
ANR_31	AELANPGJ_00447	hypothetical protein	406.36									282.81			165.97		183.97			156.53			236.8			111.95
ANR_31	AELANPGJ_00448	High-affinity branched-chain amino acid transport ATP-binding protein LivF							321.8									185.75	394.08						295.26
ANR_31	AELANPGJ_00449	Sulfate/thiosulfate import ATP-binding protein CysA		284.5			299.99					1136.63	270.75	289.74		211.52								145.02	280.61
ANR_31	AELANPGJ_00450	hypothetical protein		197.19										200.83		146.61			129.8					100.52	97.25
ANR_31	AELANPGJ_00451	High-affinity branched-chain amino acid transport system permease protein LivH	229.31	479.34		225.22	252.73	204.08	257.65	539.41	319.47	319.18	228.09	488.19		178.19	415.27						400.88	488.69	354.59	505.39
ANR_31	AELANPGJ_00452	Leucine-%2C isoleucine-%2C valine-%2C threonine-%2C and alanine-binding protein	1872.27	1423.16	1829.77	1003	375.17	1969.17	2103.6	1000.94	1659.86	2369.1	1693.01	724.71	973.23	1719.38	1078.81	1876.55	1405.14	393.38	1168.2	1161.38	1586.92	544.09	1842.35	1219.15
ANR_31	AELANPGJ_00453	putative cystine transporter YijE													199.5										125.89
ANR_31	AELANPGJ_00454	Aldose 1-epimerase		245.19					263.58						191.63			456.43	161.39			266.79			120.92
ANR_31	AELANPGJ_00455	hypothetical protein	1157.74	726.02	276.58	454.82		206.06	260.16	1089.33	645.16	644.58		739.41	945.69	719.7	628.97	901	796.48	1248.68	794.6	1579.93	1079.42	1233.62	1551.53	765.47
ANR_31	AELANPGJ_00456	Lactate utilization protein C											331.48	354.73						256.74	762.42				171.77
ANR_31	AELANPGJ_00457	Lactate utilization protein B	303.47							178.46	211.39				123.95		137.39		104.39		173.57			161.68		167.21
ANR_31	AELANPGJ_00458	Lactate utilization protein A		285.59		268.36													187.98						140.84	150.55
ANR_31	AELANPGJ_00459	Adaptive-response sensory-kinase SasA					135.28													94.56	140.41
ANR_31	AELANPGJ_00460	D-lactate dehydrogenase																137.65			242.8
ANR_31	AELANPGJ_00461	Protein YchN						537.86			841.98		601.16	643.33		469.64				465.61
ANR_31	AELANPGJ_00462	hypothetical protein		831.28				235.94		311.82	369.35	369.02		564.41	649.68			515.81	364.78		909.81			423.74
ANR_31	AELANPGJ_00463	hypothetical protein	679.2	1893.03	1352.16	2001.22	1996.13	805.94	1017.5	1331.41	1892.46	630.26	675.59	240.99	924.68	1759.27	1434.99	1615.13	1713.31	1569.77	2330.84	1544.82	1319.29	2050.54	1050.27	1372.18
ANR_31	AELANPGJ_00464	Adaptive-response sensory-kinase SasA	238.52						133.99			166	118.62	126.94				232.03	82.04	183.75			69.49	317.69	61.47	65.71
ANR_31	AELANPGJ_00465	Adaptive-response sensory-kinase SasA	388.12	304.24		95.3	213.87	172.7		570.6	270.35	270.11	482.57	516.41	79.26	75.4	263.57	251.71	133.5	74.75	221.98	110.34	169.62	361.86	250.06	267.31
ANR_31	AELANPGJ_00466	Inner membrane protein YbaN																							253.51
ANR_31	AELANPGJ_00467	hypothetical protein														94.57							70.92	64.84	62.73
ANR_31	AELANPGJ_00468	hypothetical protein	1567.4	3071.62	2340.28	3078.8	3238.92	2266.71	2861.72	1843.48	3002.46	545.41	2923.23	1876.97	1120.28	1826.93	1951.43	2160.09	2291.4	1962.22	1568.83	891.24	1370.03	1983.27	1312.83	1187.46
ANR_31	AELANPGJ_00469	hypothetical protein		285.59											223.2											150.55
ANR_31	AELANPGJ_00470	hypothetical protein					946.96																			473.42
ANR_31	AELANPGJ_00471	hypothetical protein
ANR_31	AELANPGJ_00472	Riboflavin transport system permease protein RibX						237.71			372.11				218.18						305.54			142.3		147.17
ANR_31	AELANPGJ_00473	Bicarbonate transport ATP-binding protein CmpC	270.14	282.34				240.41			376.34		268.7			209.91	489.2		185.84	208.11			157.42	143.92	139.24
ANR_31	AELANPGJ_00474	hypothetical protein	125.78	131.46		123.53	138.62		141.32	147.93			250.22			195.47	227.78			96.9	143.88		146.59		64.83	138.6
ANR_31	AELANPGJ_00475	5-aminovalerate aminotransferase DavT	985.94		392.56	161.39	181.1	146.24	184.63	386.54	228.93	228.72			268.45	383.07	148.79	319.71	339.14			747.49	287.26	262.64	423.49	181.08
ANR_31	AELANPGJ_00476	Mycothiol acetyltransferase
ANR_31	AELANPGJ_00477	K(+)/H(+) antiporter NhaP					161.72	130.59						156.2				95.17
ANR_31	AELANPGJ_00478	Carboxylesterase YbfK								302.81		358.36				200.06								274.33	265.41	141.86
ANR_31	AELANPGJ_00479	Hercynine oxygenase											279.28				254.23
ANR_31	AELANPGJ_00480	Glyceraldehyde-3-phosphate dehydrogenase	428.33		255.81		236.03	571.78	962.5	251.89		298.09	213.02	227.97		332.83	193.92	694.46	736.68	659.96	244.98		249.6	114.1	441.55	118
ANR_31	AELANPGJ_00481	F420-dependent glucose-6-phosphate dehydrogenase	214.16	895.35	255.81	210.34	236.03	571.78	240.63	503.78	298.36	596.19	639.07	455.93	174.94	499.25	193.92	138.89	147.34	164.99		243.55	499.19	570.5	331.16	236
ANR_31	AELANPGJ_00482	D-hydantoinase	289.9	454.5		284.73	798.76	258	162.86	681.94	1009.7		288.36		118.4	112.64	262.5	564.04		446.68	331.62	329.69	591.27	77.23	149.43	559.06
ANR_31	AELANPGJ_00483	hypothetical protein	445.73	1397.58	532.41		491.24	396.67		524.24	1241.93	620.41	1773.43	474.46	728.18	692.71	403.59	867.21	919.93	686.78	509.87	506.89		474.94	689.24	245.59
ANR_31	AELANPGJ_00484	hypothetical protein			652.77	268.36				321.37	380.67	380.33	271.79	581.71	669.59	212.33		354.42		210.51		310.74	159.22	145.58	140.84	150.55
ANR_31	AELANPGJ_00485	Glutathione transport system permease protein GsiD			280.22		517.09							249.71				152.14	161.39		268.35			124.98		129.26
ANR_31	AELANPGJ_00486	Dipeptide transport system permease protein DppB		207.63		195.11	656.81	176.79	446.4	233.64				211.46	324.54	154.36	179.87	128.83						105.84	307.18	328.36
ANR_31	AELANPGJ_00487	hypothetical protein	2927.17	2225.01	2383.94	2352.18	1319.74	1302.51	2242.39	1721.39	2038.99	2777.95	2249.87	2690.94	869.47	1861.02	2168.55	2761.27	2013.78	2152.58	1826.4	2572.3	2636.12	2906.36	2263.17	1832.76
ANR_31	AELANPGJ_00488	hypothetical protein				854.18						605.28					787.49				497.44		506.8			239.6
ANR_31	AELANPGJ_00489	hypothetical protein																						231.68
ANR_31	AELANPGJ_00490	Transcriptional repressor SdpR				625.38									520.13											350.84
ANR_31	AELANPGJ_00491	Energy-dependent translational throttle protein EttA		135.52			142.91	115.4	145.69				128.98					84.09			148.33
ANR_31	AELANPGJ_00492	Tryptophan synthase beta chain						419.39		369.51	218.84	218.65		167.21		488.26						178.64			80.97	86.55
ANR_31	AELANPGJ_00493	Alpha-aminoadipate carrier protein LysW		1285.14												955.47	1113.35	797.44			1406.54
ANR_31	AELANPGJ_00494	Alpha-aminoadipate--LysW ligase LysX		248.46			261.99					330.88		253.04
ANR_31	AELANPGJ_00495	[LysW]-L-2-aminoadipate 6-phosphate reductase	208.53		249.08				234.29																107.48
ANR_31	AELANPGJ_00496	[LysW]-aminoadipate kinase			313.18						365.27							170.04							135.14	144.46
ANR_31	AELANPGJ_00497	[LysW]-aminoadipate semialdehyde transaminase			212.97		196.49																103.89			294.71
ANR_31	AELANPGJ_00498	[LysW]-lysine hydrolase								224.88				203.52				124						101.86		210.69
ANR_31	AELANPGJ_00499	Homocitrate synthase						157.49	198.83				176.02			137.51		114.77	121.74				103.12		91.21
ANR_31	AELANPGJ_00500	Homoaconitase large subunit		174.97							233.23					130.09							97.55
ANR_31	AELANPGJ_00501	Homoaconitase small subunit																					238.84		211.26	225.83
ANR_31	AELANPGJ_00502	Putative K(+)-stimulated pyrophosphate-energized sodium pump	168.6	176.21	302.08	82.79	185.81	150.04	189.43	297.44	587.2	352.01	251.55	269.19	206.58	262.02	152.66	54.67	173.98	64.94	96.43	191.73	49.12	404.21	173.8	232.24
ANR_31	AELANPGJ_00503	hypothetical protein	124.9					333.46	140.33	146.9		173.84			102.02	97.05		162	171.85						64.38	68.82
ANR_31	AELANPGJ_00504	hypothetical protein								472.56						156.1	181.9			154.77
ANR_31	AELANPGJ_00505	putative ABC transporter ATP-binding protein YknY							329.75				291.92								335.72
ANR_31	AELANPGJ_00506	hypothetical protein	106.76									148.6		113.64							122.12	121.41			55.03	58.82
ANR_31	AELANPGJ_00507	ABC transporter permease YtrF	167.02	174.56	199.5		184.07		187.65	392.87	232.68	232.47	166.13	177.78			151.23				191.05			88.98
ANR_31	AELANPGJ_00508	hypothetical protein	334.82	1399.77	399.93	986.52	1476.02	595.94	376.19	787.59	1399.35	1398.1	333.04	1069.2	546.99	260.17	1515.83	651.43	1151.71	257.94		380.77	975.53	1248.67	1208.05	737.92
ANR_31	AELANPGJ_00509	hypothetical protein	891.46	931.72	851.86	1400.85	392.99	476.01	600.96	1048.48	1490.31	744.49	1064.06	569.35	1747.64	1246.88	1614.36	925.03	1103.92	137.36	407.9	1216.55	935.05	1234.85	643.29	1375.3
ANR_31	AELANPGJ_00510	hypothetical protein				258.46	290.03			309.51				280.12			238.28		181.04		301.03			560.82
ANR_31	AELANPGJ_00511	hypothetical protein	181.01					161.09				251.94		192.67		140.65	163.89	117.39		139.45					93.3
ANR_31	AELANPGJ_00512	DNA-binding transcriptional activator DevR/DosR	322.7		770.92	633.87	355.65		362.57		449.57	449.16	320.98	686.99	263.6	501.51	292.19	418.56		248.61				515.77
ANR_31	AELANPGJ_00513	hypothetical protein	1782.91	7919.65	3726.89	3502.14	2947.42	3173.39	3004.81	3145.45	620.96	2481.64	4876.92	1897.82	1456.37	3117.21	1614.36	2890.71	1533.22	1716.94	2039.48	1520.68	1558.41	1187.36	2067.71	1227.95
ANR_31	AELANPGJ_00514	hypothetical protein	4245.03	15085	9127.09	10006.1	5614.13	7555.7	10493	7988.43	5913.94	12999	10978.4	9940.97	11096.1	11875.1	9993.67	13214.7	8177.15	11119.2	7769.46	10620.6	5442.06	4975.58	9189.83	9823.57
ANR_31	AELANPGJ_00515	Serine/threonine-protein kinase PknD	114.29	59.73		56.12	125.96	101.71	64.21	67.21			56.84		93.36	88.81	51.74	74.12	39.31	44.02	65.37	129.97		30.45	117.82	62.97
ANR_31	AELANPGJ_00516	Serine/threonine-protein kinase PknD			68.7									61.22		44.69		37.3
ANR_31	AELANPGJ_00517	Serine/threonine-protein kinase PknD			68.87		63.54					80.25	114.69			44.8	52.2		39.66	88.83			67.19	30.72	29.72	63.53
ANR_31	AELANPGJ_00519	hypothetical protein	220.79	230.77								307.32	219.62	235.02	541.07		199.92				252.57			117.63	113.81	364.96
ANR_31	AELANPGJ_00520	SCO1 protein						297.97				466.03					303.17					380.77		178.38		184.48
ANR_31	AELANPGJ_00521	hypothetical protein					315.65	254.89	321.8	673.72			284.89		467.91		259.34			220.65			333.8			315.62
ANR_31	AELANPGJ_00522	Menaquinone reductase%2C integral membrane subunit	327.14	683.83	781.52	321.3	360.54		367.56	192.38	455.75	227.67	650.8	348.22	133.61	635.52	148.11	212.16	450.12		374.22		381.26	261.44	168.62	180.25
ANR_31	AELANPGJ_00523	NAD(P)H-quinone oxidoreductase subunit I%2C chloroplastic	253.8		606.31		279.71		285.15	597					207.31	197.21		164.6		195.52	870.95		147.89	270.43	130.82	419.51
ANR_31	AELANPGJ_00524	hypothetical protein	166.24	173.75		489.81	366.42	295.89		195.52	463.19		330.71	353.91	271.58	258.35	301.05	107.81	228.73	512.28	190.16		96.87	442.84	257.06	366.38
ANR_31	AELANPGJ_00525	hypothetical protein	272.2	426.74	162.57	267.34	150	605.61		480.22	758.43	568.31	135.38	144.87	222.35	211.52	369.7	353.06	280.89	314.55	467.06		79.31	290.04	491.06	374.95
ANR_31	AELANPGJ_00526	Transcriptional regulatory protein LiaR			368.77			274.75															179.9		159.13
ANR_31	AELANPGJ_00527	hypothetical protein		122.19	139.65		128.85	104.05		137.51				248.89					80.43				68.13	62.29
ANR_31	AELANPGJ_00528	Cytochrome c-type biogenesis protein CcmE	775.18		462.97	380.67		344.93								301.18	701.9	502.73	799.94		443.37		225.86	206.5		213.56
ANR_31	AELANPGJ_00529	Cytochrome c-type biogenesis protein CcmF		106.79	122.04	100.35				120.17	142.34		203.26	108.76	83.46	238.18	277.54	198.79	281.16	78.71	116.88	232.39	178.61	108.87	368.65	112.59
ANR_31	AELANPGJ_00530	hypothetical protein		441.05			465.08										382.1
ANR_31	AELANPGJ_00531	Thiol-disulfide oxidoreductase ResA		384.22					413.03						300.28		665.72	476.82							189.48
ANR_31	AELANPGJ_00532	hypothetical protein
ANR_31	AELANPGJ_00533	hypothetical protein							149.21		185.02		132.1		216.96										68.45	73.17
ANR_31	AELANPGJ_00534	N-carbamoyl-L-amino-acid hydrolase						151.11																90.47
ANR_31	AELANPGJ_00535	5-hydroxyisourate hydrolase								710.84
ANR_31	AELANPGJ_00536	Allantoinase				159.55							161.59													89.51
ANR_31	AELANPGJ_00537	Uric acid degradation bifunctional protein PucL						204.08		269.71								148.72	157.76						236.39	126.35
ANR_31	AELANPGJ_00538	Uric acid degradation bifunctional protein
ANR_31	AELANPGJ_00539	(S)-ureidoglycine aminohydrolase					623.79								693.51											311.86
ANR_31	AELANPGJ_00540	N-carbamoyl-L-amino acid hydrolase		179.61			189.39																		88.58
ANR_31	AELANPGJ_00541	hypothetical protein														254.21	296.21
ANR_31	AELANPGJ_00542	hypothetical protein	121.29		434.62		133.67	323.82	136.27					258.21	198.15	188.49	109.82	157.32			138.74		70.68	387.71	312.58	334.13
ANR_31	AELANPGJ_00543	hypothetical protein
ANR_31	AELANPGJ_00544	hypothetical protein
ANR_31	AELANPGJ_00545	Putative ketoacyl reductase			326.38			243.17			380.67							177.21								150.55
ANR_31	AELANPGJ_00546	Glyoxylate/hydroxypyruvate reductase B	415.84	217.31			229.15		233.61				206.81	221.32		484.7	753.05	269.69	429.12	160.18			242.32	443.09	428.68	458.24
ANR_31	AELANPGJ_00547	hypothetical protein			209.3	344.19	386.23	155.94	196.88		244.11					136.16		340.92	241.1				408.43	186.71		96.55
ANR_31	AELANPGJ_00548	Inner membrane ABC transporter permease protein YcjP	236.15	246.81	282.07	231.93	260.26				328.99			502.73	192.9	183.5	213.82	306.3	162.46	727.71				125.81	365.16	130.11
ANR_31	AELANPGJ_00549	hypothetical protein		190.15		536.04	401.01	323.82	613.23	855.9	253.45	253.23	180.96		148.61	424.11	164.73	117.99	375.48	140.16	416.22	413.79	212.03		93.77	300.72
ANR_31	AELANPGJ_00550	hypothetical protein	6384.23	6509.86	4649.9	5352.61	7379.27	6235.93	3499.05	4212.24	5640.19	4551.47	5420.96	4143.71	4578.97	3629.94	3806.79	4342.37	5998.96	3718.78	2849.93	4427.02	3629.48	4230.92	4253.81	4804.54
ANR_31	AELANPGJ_00551	Catabolite control protein A	1673.11	655.76	749.44	616.21	691.48	744.49	234.98	1721.85	874.08	582.2	2080.27	1558.33	2050.02	1462.62	1136.21	1356.34	1294.92	1450.08	1913.89	475.68	1462.44	1114.23	1185.78	806.63
ANR_31	AELANPGJ_00552	D-aminopeptidase	277.14	193.1			101.81		311.38	108.65					75.46			119.82	254.21	71.17	105.67			49.22	47.62	101.8
ANR_31	AELANPGJ_00553	hypothetical protein					958.51						865.09	925.77		675.82				670.02
ANR_31	AELANPGJ_00554	Glucosylglycerate phosphorylase							140.08		173.7				203.69			161.72					72.65
ANR_31	AELANPGJ_00555	hypothetical protein	167.41											178.2		130.09		108.57		128.97		190.38
ANR_31	AELANPGJ_00556	hypothetical protein			170.03					167.42			141.59			221.23		276.95								78.43
ANR_31	AELANPGJ_00557	hypothetical protein													311.52				262.37
ANR_31	AELANPGJ_00558	dTDP-3-amino-3%2C6-dideoxy-alpha-D-glucopyranose N%2CN-dimethyltransferase														225.27								154.45
ANR_31	AELANPGJ_00559	UDP-N-acetylglucosamine 4%2C6-dehydratase (inverting)	218.09			214.2	721.08	194.09	245.04		303.84		433.87	464.3		338.94	592.43	282.88	300.08			496.04			224.83	120.17
ANR_31	AELANPGJ_00560	UDP-4-amino-4-deoxy-L-arabinose--oxoglutarate aminotransferase	360.18	376.45	430.23	176.88	595.44	160.27	202.34	211.81		250.67	179.13	383.4	147.11	279.88		233.59	123.9	277.49			314.83	95.95	185.65	99.23
ANR_31	AELANPGJ_00561	3-deoxy-manno-octulosonate cytidylyltransferase		305.48		1148.24					407.19			311.12	238.75	227.12					334.34		170.32	155.72	301.31	483.13
ANR_31	AELANPGJ_00562	UDP-2%2C4-diacetamido-2%2C4%2C6-trideoxy-beta-L-altropyranose hydrolase			246.2		454.32	550.3	231.58		287.15	286.89	205.02	219.4			186.63	267.35				234.4		109.81	212.48	113.57
ANR_31	AELANPGJ_00563	Methionyl-tRNA formyltransferase	559.35		1336.25	274.68	616.45	248.89	314.23	328.94			278.18	297.7	685.35	434.64	759.7	362.76	769.61	1077.29	959.76		325.94	447	432.46	462.29
ANR_31	AELANPGJ_00564	Pseudaminic acid synthase		638.9	730.17	200.12	224.57	725.35		239.65	567.74		202.68	867.58	332.88	475	553.5	528.59		627.91	699.25	695.17	237.47	651.35	420.11	336.81
ANR_31	AELANPGJ_00565	hypothetical protein	514.92			252.86	851.24	229.13	289.27			716.72	256.09	548.11	420.61	600.18	233.12	333.94	885.61	793.39	589.02	585.58	1050.19	274.33	398.12	141.86
ANR_31	AELANPGJ_00566	hypothetical protein	140.94			138.42		125.43	158.36	165.77				300.05	230.26	109.52		182.81		325.74			82.13	75.09	217.94	232.97
ANR_31	AELANPGJ_00567	hypothetical protein		227.94							303.84		216.93	232.15	178.15				150.04	336.04			127.09			120.17
ANR_31	AELANPGJ_00568	Xylulose kinase										200.54														79.38
ANR_31	AELANPGJ_00569	hypothetical protein	625.58
ANR_31	AELANPGJ_00570	Tryptophan 2%2C3-dioxygenase	258.39	270.06										550.09	422.14			167.58	177.76				150.57	137.66
ANR_31	AELANPGJ_00571	Sensor histidine kinase RcsC		379.33				807.48	203.89			252.58	361	386.32	296.46	282.02	492.93		374.53	139.8		206.37	211.49		280.61	199.97
ANR_31	AELANPGJ_00572	Dipeptidyl aminopeptidase BIII	472.29		141.04		260.26	210.16	265.33		328.99	164.35	234.89	125.68	289.34	91.75	213.82	382.88	81.23	363.85	270.13	134.28	206.41	188.72	121.72	520.45
ANR_31	AELANPGJ_00573	hypothetical protein	220.79		263.73		486.67		496.15		615.2						599.76						514.64	117.63	227.61
ANR_31	AELANPGJ_00574	Aminopeptidase 2				190.33			435.48				385.53	412.57					133.32
ANR_31	AELANPGJ_00575	Vitamin B12 import ATP-binding protein BtuD
ANR_31	AELANPGJ_00576	hypothetical protein					300.57
ANR_31	AELANPGJ_00577	Fe(3+)-binding periplasmic protein
ANR_31	AELANPGJ_00578	Cystathionine gamma-synthase
ANR_31	AELANPGJ_00579	putative protein kinase UbiB								133.14	315.41										129.49					62.37
ANR_31	AELANPGJ_00580	hypothetical protein			212.43												161.03	115.34	122.35					94.75	91.67	97.99
ANR_31	AELANPGJ_00581	hypothetical protein			473.26	389.13	873.31	352.6					1182.28	421.74	323.64		358.75	513.9	272.57				230.88		408.44	436.6
ANR_31	AELANPGJ_00582	hypothetical protein	162.45	169.79				144.57	365.05	191.07	226.32		323.18				147.09		223.52	125.15			94.66	86.55	167.47	89.51
ANR_31	AELANPGJ_00583	ATP-dependent Clp protease ATP-binding subunit ClpC		100.46	114.81	94.4	105.93	171.07	107.99				95.6			224.06	87.03			222.14		218.61				52.96
ANR_31	AELANPGJ_00584	hypothetical protein	223.56	233.66			246.39								365.23				307.6
ANR_31	AELANPGJ_00585	hypothetical protein
ANR_31	AELANPGJ_00586	hypothetical protein																	252.9	283.21
ANR_31	AELANPGJ_00587	5-methylthioadenosine/S-adenosylhomocysteine deaminase		335		157.4		142.62		188.49		446.14						103.94
ANR_31	AELANPGJ_00588	hypothetical protein					150.57	121.59											93.99		156.28
ANR_31	AELANPGJ_00589	Non-reducing end beta-L-arabinofuranosidase						97.19	122.71	256.9	152.15	152.01		116.25	89.21	254.6	197.78	141.66		168.28	124.93	372.6	63.64	232.74	112.59	180.52
ANR_31	AELANPGJ_00590	hypothetical protein		175.38	200.44	164.81						233.57	333.82		137.07		151.94	108.83	115.44	258.55	191.95		195.57		259.48
ANR_31	AELANPGJ_00591	Lactose transport system permease protein LacF
ANR_31	AELANPGJ_00592	L-arabinose transport system permease protein AraQ
ANR_31	AELANPGJ_00593	Intracellular exo-alpha-(1->5)-L-arabinofuranosidase
ANR_31	AELANPGJ_00594	Extracellular exo-alpha-(1->5)-L-arabinofuranosidase																89.46								76
ANR_31	AELANPGJ_00595	Ribulokinase	129.67	135.52					145.69				128.98		105.92				89.21	99.89	148.33	147.46		69.08	66.84
ANR_31	AELANPGJ_00596	L-ribulose-5-phosphate 4-epimerase UlaF					362.2
ANR_31	AELANPGJ_00597	L-arabinose isomerase						126.43		167.09					116.05								82.78		73.23	78.28
ANR_31	AELANPGJ_00598	Intracellular exo-alpha-L-arabinofuranosidase 2			171.06	140.65		127.45					142.44					92.87	98.52				83.45
ANR_31	AELANPGJ_00599	Sorbitol dehydrogenase																								111.63
ANR_31	AELANPGJ_00600	Intracellular endo-alpha-(1->5)-L-arabinanase														160.16		133.67
ANR_31	AELANPGJ_00601	HTH-type transcriptional repressor CytR			246.92							287.73		440.07			187.17			477.76		235.08	120.46	110.13	213.1	341.69
ANR_31	AELANPGJ_00602	hypothetical protein	181.93	190.15			200.5	161.91		427.95								117.99	125.16		208.11		212.03	387.71		100.24
ANR_31	AELANPGJ_00603	hypothetical protein	1048.77	876.92	751.64	206.01	462.34	933.35	235.67	246.7		291.96	1669.11	223.27	514.01	651.96	1139.55	680.17	288.61	484.78	959.76	715.61	733.37	447	540.58	809
ANR_31	AELANPGJ_00604	hypothetical protein	391.85	204.77		192.43		174.36	220.13			272.71	97.44		240.06	76.12	88.7	127.06	269.58		336.18	222.81	114.17	104.38	100.99	107.95
ANR_31	AELANPGJ_00605	Transcription elongation factor GreA	457.16	477.81	546.06	897.98	1511.5					636.32	454.72	486.62		710.47		296.48	1258.02	352.19		519.89			706.91
ANR_31	AELANPGJ_00606	hypothetical protein	307.4	642.57	550.77		169.39	273.57	518.07	361.55	214.13	641.8	611.53	490.82	376.65	597.17	278.34	299.04	422.96		175.82	349.58	179.13	327.55	237.67	84.69
ANR_31	AELANPGJ_00607	DNA topoisomerase 1		178.75			94.24	76.1	96.08					91.02		199.34	77.43	55.46		65.88			49.83	136.67	176.3	47.12
ANR_31	AELANPGJ_00608	Mannose-1-phosphate guanylyltransferase 1	197.55		235.97			175.81		232.35		274.97		420.57				128.12		152.19	225.98			105.25	101.83
ANR_31	AELANPGJ_00609	hypothetical protein								229.18		271.22													100.44
ANR_31	AELANPGJ_00610	Ribosome maturation factor RimM	398.42		475.9										325.45	309.59				306.94				212.26
ANR_31	AELANPGJ_00611	hypothetical protein				921.61			1054.32						766.51			608.57	645.56	1445.84
ANR_31	AELANPGJ_00612	30S ribosomal protein S16	524.39	548.07	626.37				1178.36			2189.68	521.6					340.08	721.51	403.99				279.38	270.29	577.86
ANR_31	AELANPGJ_00613	Signal recognition particle protein		837.5		314.8		142.62	360.13	376.98		446.14	159.41	341.18	523.64	249.07		415.74	110.25	493.86		364.51	466.94	341.53	330.42	176.6
ANR_31	AELANPGJ_00614	hypothetical protein	554.27				407.24	164.42							301.84			119.82			211.35	210.11			190.46	305.4
ANR_31	AELANPGJ_00615	putative ABC transporter ATP-binding protein					296.6
ANR_31	AELANPGJ_00616	Manganese transport system membrane protein MntB										349.53	249.78	267.3
ANR_31	AELANPGJ_00617	putative metal-dependent hydrolase YcfH														201.52			178.41
ANR_31	AELANPGJ_00618	GDP-mannose 4%2C6-dehydratase	219.44	229.35	262.11	215.52						610.86	218.27			170.51	198.69							116.91	226.21	241.81
ANR_31	AELANPGJ_00619	GDP-6-deoxy-D-mannose reductase					276.75									195.13			345.51
ANR_31	AELANPGJ_00620	hypothetical protein		212.06	242.35				113.98				100.91	107.98		78.83		263.17	69.79		116.04	115.37	118.23	54.05	104.58
ANR_31	AELANPGJ_00621	hypothetical protein	431.7	180.48	206.26		190.31	307.35	388.03	304.64	240.57	240.35	343.52	91.9	282.11	268.36	234.53	111.99	237.59	266.06	395.06	392.75	452.81	321.99	133.51	237.86
ANR_31	AELANPGJ_00622	Adenosylhomocysteinase		177.05	607.03	166.37	373.39	150.76	761.31	199.24	236	235.78	336.99		138.37	131.63		219.72	116.54	261.01		577.93	197.42	180.5	436.57	186.67
ANR_31	AELANPGJ_00623	Adenosine kinase			529.11	217.52		197.11				308.28	220.3	235.75	723.66			143.64	304.74			251.87		471.99	228.32	244.06
ANR_31	AELANPGJ_00624	hypothetical protein
ANR_31	AELANPGJ_00625	hypothetical protein
ANR_31	AELANPGJ_00626	hypothetical protein			199.03			148.29					165.74
ANR_31	AELANPGJ_00627	Methylthioribose-1-phosphate isomerase					225.86	364.76						218.14	167.4								119.42	218.36
ANR_31	AELANPGJ_00628	hypothetical protein		309.29	706.94	581.27	326.13	263.35			412.26	411.89				229.95			203.58		338.5		172.44			163.05
ANR_31	AELANPGJ_00629	hypothetical protein		310.57	354.94		327.49		333.87		413.98	413.61			728.18		538.12	385.43	613.29	1144.63	1359.66	1013.79	173.16	474.94		327.45
ANR_31	AELANPGJ_00630	putative protein YjbR						1057.8										385.43
ANR_31	AELANPGJ_00631	hypothetical protein									628.82	314.13		480.46		175.37			155.26	173.87	258.16		263.02		116.33
ANR_31	AELANPGJ_00632	Carboxy-terminal processing protease CtpA									248.39				145.64		161.44	115.63		137.36				94.99	91.9	98.24
ANR_31	AELANPGJ_00633	hypothetical protein				897.98	2015.33			1075.37				1946.48	746.85	710.47	1655.76			704.39				487.12	1413.82
ANR_31	AELANPGJ_00634	Oligopeptide-binding protein AppA				117.32	131.65		134.22	140.5		166.27			195.16	92.83							139.22	63.64
ANR_31	AELANPGJ_00635	3-oxoadipate CoA-transferase subunit B													211.84			336.37			296.65
ANR_31	AELANPGJ_00636	hypothetical protein						306.61				959.09				267.72							200.76
ANR_31	AELANPGJ_00637	Pyrimidine-nucleoside phosphorylase	160.62	167.88						188.92						124.81	145.44	104.17				182.66		171.15
ANR_31	AELANPGJ_00638	hypothetical protein								312.98														141.77
ANR_31	AELANPGJ_00639	Endolytic murein transglycosylase																					114.17			107.95
ANR_31	AELANPGJ_00640	Putative pre-16S rRNA nuclease															413.94
ANR_31	AELANPGJ_00641	hypothetical protein						122.29	154.39					146.27
ANR_31	AELANPGJ_00642	Alanine--tRNA ligase		82.82	94.65		87.33	211.56	89.03		110.39		157.64	253.04		123.15	71.75	154.17	109.03	122.09			46.18	42.22	122.53	87.32
ANR_31	AELANPGJ_00643	Tyrosine--tRNA ligase			205.27	506.33		152.93				239.19	170.93	182.92		133.53		111.45	118.22				200.28	183.11	88.58	94.68
ANR_31	AELANPGJ_00646	Diaminopimelate decarboxylase											172.18			134.51
ANR_31	AELANPGJ_00647	GTPase Der	115.96		138.51					136.39			230.69		189.45	270.33	105	150.41		178.67	132.65	131.87	67.57	123.56	298.86	127.79
ANR_31	AELANPGJ_00648	GTPase Der			288.77	237.43	133.22	107.57					120.23		197.47	93.93	328.34	78.39			138.27		140.87	64.4
ANR_31	AELANPGJ_00649	hypothetical protein	295.92	1237.14	1060.41	871.9	326.13	790.06	332.48	696.09		411.89	883.03	314.99	1208.6	459.89	1071.78	383.83	814.32	1367.85	1015.51	673.05	689.75	315.31	305.06	489.14
ANR_31	AELANPGJ_00650	putative oxidoreductase			332.76	547.21							554.2	296.53		432.95			383.3
ANR_31	AELANPGJ_00651	hypothetical protein	342.87							403.26						532.86			235.88		392.21				176.73	377.83
ANR_31	AELANPGJ_00652	hypothetical protein											274.95	294.24		214.79				212.95	316.2		161.08
ANR_31	AELANPGJ_00653	hypothetical protein	450.42	313.84	179.34		496.41	400.85		529.76	209.17	417.96	149.34	319.63		116.67		97.37	309.87	115.67		170.74	262.47	319.96	232.16	413.62
ANR_31	AELANPGJ_00654	2%2C3-bisphosphoglycerate-independent phosphoglycerate mutase					257.7		262.72	275.01	651.5								160.86		267.47			373.72		128.83
ANR_31	AELANPGJ_00655	hypothetical protein								524.24				474.46	728.18	346.36		578.14	306.64	343.39
ANR_31	AELANPGJ_00656	Hydroxyacylglutathione hydrolase GloC																				373.75
ANR_31	AELANPGJ_00657	putative lipid II flippase MurJ											130.4		107.09	101.87	118.7		90.19		149.96					144.46
ANR_31	AELANPGJ_00658	hypothetical protein		283.95		133.41	149.71			159.77				144.6	110.96		369		186.91			154.48
ANR_31	AELANPGJ_00659	hypothetical protein		205.91			217.12															224.04	114.8			217.1
ANR_31	AELANPGJ_00660	Penicillin-binding protein A		163.1										166.11					214.72						80.44
ANR_31	AELANPGJ_00661	putative FtsW-like protein											163.07				148.45									180.66
ANR_31	AELANPGJ_00662	S-methyl-5'-thioadenosine phosphorylase	240.93					214.42		283.37
ANR_31	AELANPGJ_00663	hypothetical protein				470.09		851.92		562.94											547.51		278.91
ANR_31	AELANPGJ_00664	hypothetical protein	275.35		328.9	270.44	303.47		309.38		383.61		273.89		224.92	427.93	498.64	178.58		636.39			160.45	146.7		455.15
ANR_31	AELANPGJ_00665	Chaperone SurA		160.3	549.59			136.49		360.77	427.33	426.95		489.76	250.56	357.53	277.74	198.93	316.53	118.15		697.66	178.74	490.26	158.1	169.01
ANR_31	AELANPGJ_00666	30S ribosomal protein S18			655.28						764.26						496.73									302.26
ANR_31	AELANPGJ_00667	Single-stranded DNA-binding protein	584.56				644.24	520.23		687.53	814.38					454.24		379.11				1329.56	340.64		602.61
ANR_31	AELANPGJ_00668	30S ribosomal protein S6	1455.44		869.25				817.63			1012.91	723.85	774.62	594.44	1130.96		943.9				827.58			750.19	400.96
ANR_31	AELANPGJ_00669	hypothetical protein		487.18		457.8			523.71	1096.45												530.08				513.65
ANR_31	AELANPGJ_00670	N-acetylglucosaminyl-diphospho-decaprenol L-rhamnosyltransferase											232.58						160.86						120.52
ANR_31	AELANPGJ_00671	D-inositol-3-phosphate glycosyltransferase							209.76					198.72				121.08
ANR_31	AELANPGJ_00672	hypothetical protein	195.39			191.9					408.3					75.91									50.36
ANR_31	AELANPGJ_00673	hypothetical protein			169.36	139.25						197.35											82.62
ANR_31	AELANPGJ_00674	hypothetical protein	398.42	416.41	713.85	391.3		709.14	223.82	1171.49	277.53	1386.39	594.44	424.09	976.34	309.59	360.75	516.77	959.33	613.88	455.75		348.25	1273.59	616.08	1097.61
ANR_31	AELANPGJ_00675	hypothetical protein						531.11		350.96				317.63					205.28	229.88				158.98
ANR_31	AELANPGJ_00676	Fructose-1%2C6-bisphosphatase class 1		417.58									198.7						274.86						102.97	110.07
ANR_31	AELANPGJ_00677	hypothetical protein			305.87	125.75		113.95		301.18	356.75		127.36	272.58				166.07	264.25				149.22	136.43	66	70.55
ANR_31	AELANPGJ_00678	hypothetical protein					398.97				504.34	503.89		385.34		281.3		234.78					210.95	192.87
ANR_31	AELANPGJ_00679	Mesaconyl-CoA hydratase				457.8										724.41	422.06	302.3						496.67
ANR_31	AELANPGJ_00680	hypothetical protein										258.5												98.95	95.73	204.66
ANR_31	AELANPGJ_00681	hypothetical protein	5297.8	5111.17	4381	5203.17	6736.96	4352.08	3663	3834.45	5109.64	5105.08	1216.06	4771.66	3994.61	5066.7	2582.98	4228.69	3644.67	3453.5	5127.85	3707.57	2612.19	3256.75	3780.96	2469.93
ANR_31	AELANPGJ_00682	Phosphopantetheine adenylyltransferase	2377.22	828.2	473.26	1167.38	2183.27	352.6	890.31	931.98	551.97	2757.37	2758.66	1265.21	1294.55	2462.98	1793.73	3083.42	1908	1831.4	2266.09	901.14	1616.13	1266.51	1021.09	1091.51
ANR_31	AELANPGJ_00683	Transcription-repair-coupling factor	75.15	78.54	179.53	73.81		267.51	253.3	88.39	104.69			159.98	61.39		136.09		51.7	57.89			87.58		116.2	82.81
ANR_31	AELANPGJ_00684	Protein DegV	500.47					222.69					248.9		204.4	194.45	226.58	162.29	172.15		286.24				128.98
ANR_31	AELANPGJ_00685	hypothetical protein									341.42				200.19	190.44	221.91		337.2		560.68
ANR_31	AELANPGJ_00686	putative protein	127.12	398.6	151.85	124.85	420.31	565.67	285.66	149.52	177.1		379.34	270.63	726.89		690.64	412.22	262.37	195.87	436.25		222.23	745.01	262.1	140.09
ANR_31	AELANPGJ_00687	Ribulose-phosphate 3-epimerase			380.3		350.88	566.68			887.09				520.13	247.4			438.06	490.55				169.62	164.1	350.84
ANR_31	AELANPGJ_00688	L-glyceraldehyde 3-phosphate reductase		228.64	783.92		241.1	389.37	1228.96	257.3	914.3	608.99	217.6	232.86			198.08	851.25		505.6	1251.22	248.78	509.91	466.2	225.52	120.53
ANR_31	AELANPGJ_00689	Acetyl-/propionyl-coenzyme A carboxylase alpha chain		149.37	170.71	140.37						198.93			233.49			92.69					83.28
ANR_31	AELANPGJ_00690	D-inositol-3-phosphate glycosyltransferase										259.18												297.61
ANR_31	AELANPGJ_00691	Coenzyme A biosynthesis bifunctional protein CoaBC	171.85			168.78			193.08	202.12					280.75		155.6		118.22			195.43	100.14
ANR_31	AELANPGJ_00692	hypothetical protein	92.02										91.53		75.17			59.68		70.89				98.05
ANR_31	AELANPGJ_00693	3'%2C5'-cyclic adenosine monophosphate phosphodiesterase CpdA		281.27	321.46	264.31		239.5							219.83	209.12	243.68		185.14			306.05				148.28
ANR_31	AELANPGJ_00694	o-succinylbenzoate synthase					204.15	164.85							151.31			120.13		142.71			215.88	98.69		102.06
ANR_31	AELANPGJ_00695	2-hydroxy-3-oxopropionate reductase																					140.4			132.75
ANR_31	AELANPGJ_00696	hypothetical protein													214.96				181.04
ANR_31	AELANPGJ_00697	Alanine--tRNA ligase							199.82						145.27
ANR_31	AELANPGJ_00698	4-hydroxy-tetrahydrodipicolinate synthase				228.9		622.23	523.71			324.4													120.13
ANR_31	AELANPGJ_00699	putative protein YbbA													202.98	193.09	225	161.15		191.44				132.39		273.83
ANR_31	AELANPGJ_00700	Glycerate 2-kinase															176.92				223.51					107.66
ANR_31	AELANPGJ_00701	hypothetical protein		414.1	473.26							551.47	394.09		323.64	615.74	717.49	256.95		305.23	906.44		461.75	211.09	408.44	218.3
ANR_31	AELANPGJ_00702	Alpha-D-glucose 1-phosphate phosphatase YihX
ANR_31	AELANPGJ_00703	hypothetical protein	3907.75		1166.93	959.49	2153.36	1738.85	1097.65	1149.02	2722.03	1359.8	1943.48	2079.8		759.14		1267.16	2016.28	2257.89	3352.58		1138.56	1040.97	1510.66	4306.22
ANR_31	AELANPGJ_00704	hypothetical protein						1763		1164.98			985.24		809.09			1284.76		763.08		5632.15	2308.75	527.71	510.55
ANR_31	AELANPGJ_00705	hypothetical protein	215.46	225.19						253.41			214.31			167.42		139.73					125.55			118.71
ANR_31	AELANPGJ_00706	hypothetical protein		202	230.86					227.31													112.62		99.62
ANR_31	AELANPGJ_00707	hypothetical protein							584.88							404.5		337.6		401.04	595.47			277.34
ANR_31	AELANPGJ_00708	hypothetical protein					213.58	172.47								150.59					221.68
ANR_31	AELANPGJ_00709	hypothetical protein					194.55				245.93	245.71	175.59		288.39							200.75			90.99	97.26
ANR_31	AELANPGJ_00710	hypothetical protein	186.2	194.62		365.76	205.22	497.14	209.21		778.23	259.18	185.21		152.1		168.6	241.52	640.51	143.45		211.76		297.61		205.19
ANR_31	AELANPGJ_00711	hypothetical protein			199.5																		97.32	88.98	172.17
ANR_31	AELANPGJ_00712	hypothetical protein						352.6						421.74				513.9	272.57		453.22
ANR_31	AELANPGJ_00713	Purine nucleoside phosphoramidase		626.37														388.67					349.22
ANR_31	AELANPGJ_00714	1%2C2-epoxyphenylacetyl-CoA isomerase		281.27				239.5		316.52	374.92	374.59							370.29				156.82	143.38		148.28
ANR_31	AELANPGJ_00715	Molybdenum cofactor biosynthesis protein B				814.45
ANR_31	AELANPGJ_00717	Putative NAD(P)H nitroreductase YdjA		671.51											524.82
ANR_31	AELANPGJ_00718	hypothetical protein																			959.76
ANR_31	AELANPGJ_00719	putative glycine dehydrogenase (decarboxylating) subunit 2	144.07	150.58	688.37	283	476.35	128.22	323.75		200.72	401.07	286.61	613.44		223.91		280.31	198.23	554.97	329.61	163.84	83.95	153.52	297.04
ANR_31	AELANPGJ_00720	putative glycine dehydrogenase (decarboxylating) subunit 1	320.52	167.5	765.72	314.8	176.62	142.62	180.06	188.49		446.14	159.41					207.87	330.76	123.47	366.65		373.55	256.15	82.61	176.6
ANR_31	AELANPGJ_00721	hypothetical protein	950.89	662.56	378.61	311.3		564.16	712.25		441.57			674.78	258.91	492.6			654.17	488.37	362.58	360.46	554.1		326.75
ANR_31	AELANPGJ_00722	Glycine cleavage system H protein	540.28		645.35		595.44			635.44				575.1	882.65	419.83	489.2	350.39	743.38	416.23	1236.05	614.42	629.66	287.84	1113.92
ANR_31	AELANPGJ_00723	hypothetical protein	516.79								719.96								355.53					275.33
ANR_31	AELANPGJ_00724	hypothetical protein										427.87			251.1										475.34
ANR_31	AELANPGJ_00725	Acyl-CoA dehydrogenase	179.19	187.28	214.04		197.48	159.47	201.33	632.25	249.63				292.74	278.48		116.21	123.27		204.97
ANR_31	AELANPGJ_00726	Serine hydroxymethyltransferase	266.35	69.6			73.39	296.3	149.63	234.95	278.3		198.7	212.64	54.39	103.49	180.88	129.56	91.62	153.9			116.41		171.61	110.07
ANR_31	AELANPGJ_00727	hypothetical protein																104.17							165.58
ANR_31	AELANPGJ_00728	hypothetical protein	178.74		213.5		393.97		200.82				177.79	190.26	146	277.78	971.04		122.96			609.8	208.31	95.23	184.26
ANR_31	AELANPGJ_00729	hypothetical protein				108.26				129.64						85.65		71.49	75.83			125.35			56.81	121.47
ANR_31	AELANPGJ_00730	Citrate lyase subunit beta						213.7			334.53				196.14
ANR_31	AELANPGJ_00731	hypothetical protein						104.56															68.46			129.47
ANR_31	AELANPGJ_00732	hypothetical protein	720.37	376.45	430.23			641.09		423.63					294.22			467.19	495.58					191.9
ANR_31	AELANPGJ_00733	hypothetical protein	227.85	714.42		223.78		202.77			317.43			242.53	186.12		412.62	147.77	156.75			259.12		121.39
ANR_31	AELANPGJ_00734	Mannosylfructose-phosphate synthase						181.86										397.58								112.59
ANR_31	AELANPGJ_00735	UDP-glucose:undecaprenyl-phosphate glucose-1-phosphate transferase	148.89			292.45	164.09	132.5					148.09			115.69	134.81			114.7						328.14
ANR_31	AELANPGJ_00736	putative protein			283.95							330.88						154.17						126.65
ANR_31	AELANPGJ_00737	Bifunctional aspartokinase/homoserine dehydrogenase 1			182.41			271.81	343.16	359.22				162.55			138.28		105.06				88.99
ANR_31	AELANPGJ_00738	Long-chain-fatty-acid--CoA ligase	118.47	495.27		232.7			266.21		495.12				387.07		429.07	153.66	81.5		271.03	134.72		63.12	244.25	65.27
ANR_31	AELANPGJ_00739	Monofunctional biosynthetic peptidoglycan transglycosylase		66.79		62.76			143.6			177.9	127.13		52.2	148.97	57.86	41.44	43.96	49.23		72.67	37.24	102.14	32.94	35.21
ANR_31	AELANPGJ_00740	Chaperone protein DnaJ		329.81	376.93	309.92	347.78	280.83		371.14		878.46	627.76		257.76	490.42	571.46	204.65	217.09	972.43			551.65	168.12	813.26	521.61
ANR_31	AELANPGJ_00741	Adaptive-response sensory-kinase SasA	367.61	768.43	658.66	361.04	607.72	981.46	1032.58	216.18	768.2	511.68	365.66	586.96	1201.13	571.31	1497.86	953.64	758.7	708.02	420.51	627.09	749.75	783.41	947.4	405.1
ANR_31	AELANPGJ_00742	DNA mismatch repair protein MutL			146.62			218.48				170.85	122.09					79.61			140.41				63.27	67.63
ANR_31	AELANPGJ_00743	Transcription-repair-coupling factor	123.07	64.31	73.5		67.82			72.37			61.21								70.39
ANR_31	AELANPGJ_00744	Adaptive-response sensory-kinase SasA	163.57								683.63	227.67								126.01	187.11
ANR_31	AELANPGJ_00745	Sensory transduction protein regX3											294.34	314.99		229.95				227.98					152.53	163.05
ANR_31	AELANPGJ_00746	putative aminopeptidase		232.21											181.48	172.64			152.84
ANR_31	AELANPGJ_00747	hypothetical protein
ANR_31	AELANPGJ_00748	hypothetical protein										1398.1
ANR_31	AELANPGJ_00749	Putative serine protease HtrA										316.13			185.52
ANR_31	AELANPGJ_00750	hypothetical protein		154				131.13			410.55					229		95.56	101.37			167.57	85.86		227.85
ANR_31	AELANPGJ_00751	tRNA 5-methylaminomethyl-2-thiouridine biosynthesis bifunctional protein MnmC		170.57		160.28			183.36					347.43	133.31		147.77		112.27	377.18			95.1
ANR_31	AELANPGJ_00752	UDP-glucose 6-dehydrogenase TuaD	162.45		194.05	159.55	179.04	144.57					161.59		265.4	252.47	147.09	210.71				184.74		86.55	83.73
ANR_31	AELANPGJ_00753	putative zinc protease			395.3		182.36	147.26		194.61		460.63			540.65			214.62			189.28				85.29	182.34
ANR_31	AELANPGJ_00754	putative zinc protease	165.47		197.65	325.02	182.36						329.17			257.16	149.82			127.48	189.28		192.84	88.16	85.29
ANR_31	AELANPGJ_00755	Aldose sugar dehydrogenase YliI	180.55	377.41	215.66			321.36		424.7	251.53	502.61		192.18	294.96	140.3	163.48	351.28	124.21	278.19		410.65	105.21	288.57	93.06	298.44
ANR_31	AELANPGJ_00757	hypothetical protein			183.59		169.39			180.77		213.93	305.76		251.1								179.13	163.77	79.22	169.37
ANR_31	AELANPGJ_00758	hypothetical protein						520.23												450.34					301.31
ANR_31	AELANPGJ_00759	hypothetical protein					510.38									359.85				356.77			269.85	246.72	238.7
ANR_31	AELANPGJ_00760	Bifunctional NAD(P)H-hydrate repair enzyme Nnr					145.82												91.03					140.98	68.2
ANR_31	AELANPGJ_00761	Octaprenyl diphosphate synthase		235.88		443.31	248.73	200.85	253.57	1327.19						175.37		439.09	621.05	347.73	258.16	513.31		120.24	116.33	248.7
ANR_31	AELANPGJ_00762	Phosphoglycolate phosphatase											554.2	197.69			168.16		255.54	429.23		211.21		197.89	191.45
ANR_31	AELANPGJ_00763	hypothetical protein							667.74
ANR_31	AELANPGJ_00764	Holliday junction ATP-dependent DNA helicase RuvA		392.3				334.04				522.45				291.67							218.72	199.98
ANR_31	AELANPGJ_00765	Crossover junction endodeoxyribonuclease RuvC	429.62	449.02				1147.01						914.61				278.62	591.12	330.98	491.44			457.78	442.88
ANR_31	AELANPGJ_00766	putative transcriptional regulatory protein		593.93	678.77	558.11	626.28	252.86	638.47	668.35		790.96	847.85	302.44	464.18	220.78	514.54		390.94	218.89	325.02	969.36	496.7		1464.51	782.75
ANR_31	AELANPGJ_00767	hypothetical protein	164.32				362.2									127.69		106.57		379.78			191.51		84.7
ANR_31	AELANPGJ_00768	hypothetical protein	599.3							704.86			596.11		489.54			388.67		461.7	685.54	1363.08	349.22		308.9
ANR_31	AELANPGJ_00769	hypothetical protein		968.02	2212.63		2041.5						1842.52		1513.11	1439.4	838.63	1802	637.18	1427.07	1059.47		1079.42		1909.57	510.32
ANR_31	AELANPGJ_00770	Decarbamoylnovobiocin carbamoyltransferase	119.06	373.31		116.93	393.65	423.83	133.77	280.06	331.73	331.44	118.43	633.66	97.25	370.06	215.61	308.86	163.82	183.45	272.39	270.79	69.38	190.29	245.47	196.8
ANR_31	AELANPGJ_00771	hypothetical protein			1120.87		1034.18								766.51					722.92			1093.62		483.68
ANR_31	AELANPGJ_00772	Replication-associated recombination protein A		209.97								279.62		213.84		156.1	181.9	130.29	414.62	154.77						110.69
ANR_31	AELANPGJ_00773	2%2C3-bisphosphoglycerate-independent phosphoglycerate mutase	421.16	146.73	335.38						195.58	195.4	139.64	149.43		109.09	127.12	182.09	193.16	108.15				74.79
ANR_31	AELANPGJ_00774	NADH dehydrogenase-like protein							182.94		226.84		161.96		133					125.44
ANR_31	AELANPGJ_00775	Bifunctional purine biosynthesis protein PurH		290.03				123.48	155.89	163.19	193.3				113.34			89.98	190.91	106.89					71.52	76.45
ANR_31	AELANPGJ_00776	Valine--tRNA ligase		170.96		80.32		72.78		96.19	113.94		81.35	87.06		127.1		53.04	112.53		93.55			43.57		135.19
ANR_31	AELANPGJ_00777	Ubiquinone biosynthesis O-methyltransferase													222.35						311.37		158.62		140.3
ANR_31	AELANPGJ_00778	hypothetical protein	642.49												524.82
ANR_31	AELANPGJ_00779	hypothetical protein	414.63				456.96	369	465.86	487.67								268.9								456.91
ANR_31	AELANPGJ_00780	Protein translocase subunit SecDF						134.18		177.33			149.97			234.32			103.73	116.16		171.47	175.72	160.66	155.43	83.07
ANR_31	AELANPGJ_00781	Protein translocase subunit SecF			264.55		488.19			260.49				235.75	180.92	172.1			152.37			251.87	129.06		228.32
ANR_31	AELANPGJ_00782	2-deoxy-scyllo-inosamine dehydrogenase				218.2	244.85	197.72								345.28	201.17	144.09	152.84
ANR_31	AELANPGJ_00783	Adaptive-response sensory-kinase SasA	181.47					322.99	203.89	213.43	758.43		361	193.16	148.23	141.01		470.75	124.84	139.8			211.49		93.54	199.97
ANR_31	AELANPGJ_00784	Sensor histidine kinase RcsC	380.35		681.49	747.12	209.59	338.5	1282.05	223.68		264.71	189.17	607.3	776.73	147.78	172.2	616.68	261.67	146.51	217.55	216.27	221.64	303.96	98.02	209.57
ANR_31	AELANPGJ_00786	Uridine kinase	321.25	335.76		946.52		857.67				447.14	319.54	341.95		499.25								171.15		177
ANR_31	AELANPGJ_00787	hypothetical protein				384.85		523.09		230.44			389.76	208.55			177.4	127.06	134.79	150.94			456.68	313.15	100.99	107.95
ANR_31	AELANPGJ_00788	hypothetical protein			128.87	529.82	237.81	192.04	242.45	253.79	150.31		214.64	229.69	176.26	251.51		349.86	148.45	249.36	493.67	368.09	314.35	229.93	166.83	416.13
ANR_31	AELANPGJ_00789	Putative anti-sigma factor antagonist BtrV	3241.66	677.62	774.42	3820.51	2143.58	3461.88	728.44	762.53		1804.83	1289.77	690.12	529.59	503.79		1681.87		2497.37	741.63		1511.18	1036.24	334.18	1071.66
ANR_31	AELANPGJ_00790	Glycogen operon protein GlgX		105.43		198.14	222.34			118.64		140.4	301.01	214.75	82.4	78.38		65.42				114.71	58.78	53.74	207.97	55.58
ANR_31	AELANPGJ_00791	hypothetical protein		382.25					410.91				363.78		298.74		662.3		503.21
ANR_31	AELANPGJ_00792	Pyruvate kinase	733.71	306.74	175.28	144.12		130.59	329.75		613.3		583.84	937.2	239.73	114.03	265.74	95.17	403.81	452.2		166.88	171.02	390.9	151.27	161.7
ANR_31	AELANPGJ_00793	All-trans-phytoene synthase		235.88										240.23			204.35		155.26			513.31
ANR_31	AELANPGJ_00794	hypothetical protein		276.07		259.42				310.66							239.16
ANR_31	AELANPGJ_00795	hypothetical protein																141.44	150.04	168.02			127.09
ANR_31	AELANPGJ_00796	hypothetical protein
ANR_31	AELANPGJ_00797	Glycerol-3-phosphate acyltransferase	356.58																					189.98	183.8
ANR_31	AELANPGJ_00798	4%2C4'-diaponeurosporenoate glycosyltransferase		204.21		191.9					272.2								134.42					104.1	201.42
ANR_31	AELANPGJ_00799	Diapolycopene oxygenase						123.72	156.2															74.07
ANR_31	AELANPGJ_00800	Acetoin utilization protein AcuC
ANR_31	AELANPGJ_00801	Chaperone protein DnaJ	248.49						558.38	292.26										191.44	284.25			264.78	128.08
ANR_31	AELANPGJ_00802	Putative K(+)-stimulated pyrophosphate-energized sodium pump		318.54		199.55	335.89	452.05		358.46				324.41	165.97	78.94	183.97	131.77		234.8	116.21		177.6	216.5	52.36	223.9
ANR_31	AELANPGJ_00803	hypothetical protein													152.5			121.08	128.44	143.83			108.79
ANR_31	AELANPGJ_00804	hypothetical protein
ANR_31	AELANPGJ_00805	tRNA dimethylallyltransferase											230.32				209.66
ANR_31	AELANPGJ_00806	hypothetical protein					354.04	285.89								499.25		416.68							496.75
ANR_31	AELANPGJ_00807	hypothetical protein	1620.83		387.21		714.53	576.98	364.22			451.21	644.88	345.06	1059.18	251.9	880.56		669.04	749.21	741.63	1843.25	188.9	172.71	1002.53	1071.66
ANR_31	AELANPGJ_00808	Galactokinase						166.15		219.58	260.09	259.86	557.1		152.5					287.65			108.79
ANR_31	AELANPGJ_00809	Galactose-1-phosphate uridylyltransferase				198.42							200.95			156.99	182.93					229.75				111.32
ANR_31	AELANPGJ_00810	hypothetical protein				234.26		212.27						253.89				309.37	164.09
ANR_31	AELANPGJ_00811	Beta-galactosidase	194.06			95.3		86.35		114.12						75.4	87.86	62.93	200.26		110.99		113.08		50.01	53.46
ANR_31	AELANPGJ_00812	Alanine racemase	84.1	87.9		82.6	92.69	224.53	94.49			351.17			206.09	196.05	304.6	109.08	115.71	129.58	192.4	191.28	245.03	134.42	173.39	139.01
ANR_31	AELANPGJ_00813	Autolysin	365.73	1528.98		718.39		325.48		860.29	1019.02	1527.16		778.59		568.38		474.37	503.21	1408.77	836.71		213.12		754.04
ANR_31	AELANPGJ_00814	hypothetical protein																144.99
ANR_31	AELANPGJ_00815	putative cation-transporting ATPase E		183.36					98.56	206.34	122.21		87.25	93.37	71.65	136.33	158.85				100.34					145
ANR_31	AELANPGJ_00816	hypothetical protein	114.47	358.93	136.74	224.86	630.8	305.62		269.27			113.86	121.85	93.51	177.9	207.3	74.24	78.75	176.38	130.95	260.36	133.41	304.94	59	63.07
ANR_31	AELANPGJ_00817	hypothetical protein				347.61			198.83						433.66			114.77					103.12	188.56	182.43
ANR_31	AELANPGJ_00818	hypothetical protein	524.39	2192.29	626.37		1155.85				2922.18		1564.79		428.34	2037.39	1899.25	1020.25	721.51	2423.91	1199.7		1222.28	558.76	810.87
ANR_31	AELANPGJ_00819	Sensor histidine kinase ResE	173.1	180.92	620.29	340.01		462.14	194.49	407.18	241.15	240.94		1105.53	706.97	134.51	156.73	336.78	119.08	400.06	198.01	393.7	100.87	92.22	178.44	95.37
ANR_31	AELANPGJ_00820	hypothetical protein		438.46			462.34		471.34					446.55		325.98	759.7	272.07	577.21	323.19	479.88	477.08		223.5		231.14
ANR_31	AELANPGJ_00821	hypothetical protein	69.17				76.23	184.68	77.72	81.36		288.84		73.63			62.63	89.72	142.76				40.31		71.31	38.11
ANR_31	AELANPGJ_00822	Lipid II flippase MurJ		138.03							367.98					102.62						150.19				72.77
ANR_31	AELANPGJ_00823	hypothetical protein		355.79			375.17		191.24	200.19			169.3	181.18	417.1	264.52		110.39		131.13	389.4		99.18	181.36	87.73	93.78
ANR_31	AELANPGJ_00824	hypothetical protein									1197.04							557.24
ANR_31	AELANPGJ_00825	Cytosol aminopeptidase			169.36	139.25				333.51	197.52		141.03	301.84	115.81		128.38		292.62	109.23	162.19		247.86	75.54
ANR_31	AELANPGJ_00826	Polyphosphate glucokinase			645.35		297.72				376.34					209.91	244.6	350.39				307.21		143.92
ANR_31	AELANPGJ_00827	Flavin-dependent monooxygenase%2C reductase subunit HsaB			1045.23								435.2		357.39						500.49			233.1
ANR_31	AELANPGJ_00828	putative glycosyltransferase	220.11	230.06			242.59	391.78	247.31						179.8			142.75	302.86				128.26	234.54
ANR_31	AELANPGJ_00829	hypothetical protein		931.72	1064.83			1586.7		2096.96		1240.82	1773.43	1897.82		2770.85	1614.36	2312.57						1424.83	459.49	491.18
ANR_31	AELANPGJ_00830	hypothetical protein							580.64		1439.92	719.31	514.04		1266.41				355.53	796.26						284.74
ANR_31	AELANPGJ_00831	hypothetical protein																	216.14							173.1
ANR_31	AELANPGJ_00832	Coenzyme F420:L-glutamate ligase			334.06			248.89		328.94			278.18				253.23				319.92	318.05
ANR_31	AELANPGJ_00833	Coenzyme F420:L-glutamate ligase		351.59		330.39												218.17
ANR_31	AELANPGJ_00834	2-phospho-L-lactate transferase	227.12		271.29																					375.42
ANR_31	AELANPGJ_00835	2-phospho-L-lactate guanylyltransferase							354.55				1255.52		257.76		285.73	409.3
ANR_31	AELANPGJ_00836	Putative coenzyme F420-dependent oxidoreductase									299.26	298.99											250.35	114.44	110.72	118.36
ANR_31	AELANPGJ_00837	hypothetical protein	87.83										174.72				79.53					99.88
ANR_31	AELANPGJ_00838	hypothetical protein								310.66			262.73								302.15	300.38		140.72
ANR_31	AELANPGJ_00839	hypothetical protein								479.31				433.79	332.88	316.67	369				466.17			434.23
ANR_31	AELANPGJ_00840	hypothetical protein	148.89			146.23	328.17		167.28	175.11			148.09	158.48										158.64		164.07
ANR_31	AELANPGJ_00841	hypothetical protein										763.58				426.28		355.78				623.87	319.67	292.27		302.26
ANR_31	AELANPGJ_00842	putative xanthine dehydrogenase subunit D	192.23	100.46	229.61	94.4	211.85	256.61	215.98	113.04			95.6		157.02	149.37	87.03	124.67		74.05		109.3	56.01	51.21	49.54	105.91
ANR_31	AELANPGJ_00843	Bifunctional protein GlmU	157.43			154.62		140.11		185.16		219.13					142.55		108.31				183.48	167.75
ANR_31	AELANPGJ_00844	8-oxoguanine deaminase	157.78				173.89
ANR_31	AELANPGJ_00845	Bifunctional protein FolD protein						213.7
ANR_31	AELANPGJ_00846	DNA mismatch repair protein MutS		86.07			181.52				229.46			175.32	67.27			106.82		63.44			47.99	43.87	84.89	45.37
ANR_31	AELANPGJ_00847	Isoleucine 2-epimerase	154.36		184.39	151.61	170.13		173.44					328.63	126.09	119.95			424.79	118.92	176.58			164.48	318.26	170.11
ANR_31	AELANPGJ_00848	Dipeptidyl-peptidase 5	216.11		129.07	106.13	238.18	384.65	121.41	127.09	150.54	150.4	322.44		88.26	83.97	195.68	280.31	148.68			122.88		57.57	55.7
ANR_31	AELANPGJ_00849	hypothetical protein	204.35				225.21				284.68	284.43	203.26			158.79	185.03			314.85		464.77	119.08	217.74	315.98
ANR_31	AELANPGJ_00850	hypothetical protein					315.65	1019.56							233.95			185.75	197.04				333.8	152.59	147.63
ANR_31	AELANPGJ_00851	hypothetical protein	260.28	272.04						306.13					425.22	202.25	235.67			200.52
ANR_31	AELANPGJ_00852	hypothetical protein				483.05																				270.99
ANR_31	AELANPGJ_00853	hypothetical protein																					327.23
ANR_31	AELANPGJ_00854	hypothetical protein						356.56		471.23	1116.34				327.27	622.66			275.63
ANR_31	AELANPGJ_00855	hypothetical protein		540.13	308.65	507.56		229.96		303.91	359.98	359.66				200.79	233.97		177.76						399.56
ANR_31	AELANPGJ_00856	tRNA-specific 2-thiouridylase MnmA	193.27	202						454.63					157.87			250.68	132.96		221.08				99.62
ANR_31	AELANPGJ_00857	Cysteine desulfurase IscS					197.98	159.87	201.83													204.29
ANR_31	AELANPGJ_00858	Enolase		345.08		162.14	363.88	587.67	556.45	194.16	689.96	229.78	164.21		269.7	513.12	747.39		227.14	254.36	188.84	187.74	384.79	175.9	595.64	363.84
ANR_31	AELANPGJ_00860	hypothetical protein	164.32	171.75		161.39	362.2	438.72		579.81			163.45	349.83			297.58	426.28	113.05			186.87			84.7	181.08
ANR_31	AELANPGJ_00861	hypothetical protein	400.65			393.5	441.56				558.17				327.27			519.68							206.51
ANR_31	AELANPGJ_00862	Long-chain-fatty-acid--CoA ligase	121.91		145.62	239.46		108.49	136.97		339.67		121.26	389.3	398.32	189.46	331.15	79.06	167.74	187.84		138.64	284.15	129.9	62.84	268.68
ANR_31	AELANPGJ_00863	Putative esterase																							257.06
ANR_31	AELANPGJ_00864	hypothetical protein	175.22		209.3	172.1	772.46	155.94		206.09			522.88		429.4	272.32	475.98	227.28				199.27		466.77	361.27
ANR_31	AELANPGJ_00865	Phosphoribosyl-ATP pyrophosphatase								873.73			738.93								849.79		432.89
ANR_31	AELANPGJ_00866	Phosphoribosyl-AMP cyclohydrolase								716.91										469.59					628.36
ANR_31	AELANPGJ_00867	Imidazole glycerol phosphate synthase subunit HisF			332.76		307.02	247.92							227.56		252.24
ANR_31	AELANPGJ_00868	1-(5-phosphoribosyl)-5-[(5-phosphoribosylamino)methylideneamino] imidazole-4-carboxamide isomerase																192.71
ANR_31	AELANPGJ_00869	Imidazole glycerol phosphate synthase subunit HisH					376.07			401.33	475.38							221.3								188.01
ANR_31	AELANPGJ_00870	UDP-N-acetylglucosamine 1-carboxyvinyltransferase	321.25			157.75		285.89					159.77			124.81		104.17		123.74					82.79	88.5
ANR_31	AELANPGJ_00871	hypothetical protein	175.66	183.59		345.04			394.72	206.6	244.71	244.5	174.72	373.95	143.48	272.99	477.15	227.84	120.84	270.65	200.93		409.43	280.75	362.16	193.57
ANR_31	AELANPGJ_00872	Deoxyguanosinetriphosphate triphosphohydrolase-like protein	185.72	194.11							517.47					144.32	168.16					211.21		98.95	287.18	102.33
ANR_31	AELANPGJ_00873	Serine/threonine-protein kinase PknD		160.3		150.63		136.49	172.32			213.47	305.11			119.18		99.47	105.51							84.5
ANR_31	AELANPGJ_00874	hypothetical protein		146.73	167.69			124.94		165.12	195.58	195.4	279.28	149.43	114.67	218.18	127.12	91.05		108.15			81.81	74.79	144.72
ANR_31	AELANPGJ_00875	hypothetical protein			1008.12							587.37					382.1	273.68	870.94	325.1		479.9				465.02
ANR_31	AELANPGJ_00876	hypothetical protein		842.24	481.28		1332.17	358.58	452.7	947.78	1122.65	1121.64	801.55	1286.66	1645.61	313.09	729.65	783.92	1385.96	1552.03	460.9	916.42	939.15	1931.97	1038.4	444
ANR_31	AELANPGJ_00877	hypothetical protein	773.08	808	461.71	949.09	852.01	1204	868.6	909.25	807.76	538.02	576.72	617.18	1105.1	450.54	1049.99	626.71	531.85	595.58	663.25	1538.54	900.98	1750.46	1195.42	958.4
ANR_31	AELANPGJ_00878	putative ATP-dependent helicase DinG		80.32		75.48		68.39			107.06		76.44		62.77	59.72			211.48	59.2	87.91		89.56	40.94
ANR_31	AELANPGJ_00879	DNA gyrase subunit B	107.4	336.77	513.17	210.97	473.48	764.67	241.35		448.89	298.99	427.33	228.65	350.93	417.3	291.75	139.31	147.78	248.23	245.72	244.29	125.17	228.89	276.8	118.36
ANR_31	AELANPGJ_00880	ATP-dependent RNA helicase RhlE		173.75							231.59			176.95		387.53		107.81	228.73	384.21			96.87		85.69	91.6
ANR_31	AELANPGJ_00881	hypothetical protein				707.5															824.03
ANR_31	AELANPGJ_00882	hypothetical protein	191.71	200.37	228.99		211.28	170.61	215.4					408.13	156.6								111.71	102.14
ANR_31	AELANPGJ_00883	putative xylitol oxidase	169						379.75										116.26							93.11
ANR_31	AELANPGJ_00884	hypothetical protein							379.75		470.87
ANR_31	AELANPGJ_00885	hypothetical protein	294.7												240.72	229									303.8
ANR_31	AELANPGJ_00887	hypothetical protein							556.45												566.52
ANR_31	AELANPGJ_00888	hypothetical protein				247.5	277.73					350.76	250.66			195.82								268.52
ANR_31	AELANPGJ_00889	hypothetical protein																	185.84				157.42		139.24	148.84
ANR_31	AELANPGJ_00890	endonuclease 4		500.25				212.98	268.89				714.13		195.49	371.93	216.69	155.21		184.37				127.5	123.35	395.58
ANR_31	AELANPGJ_00891	hypothetical protein			368.77		680.5	549.51								479.8	559.09	800.89	637.18		706.31		179.9			170.11
ANR_31	AELANPGJ_00892	Protein TolB				184.81		167.46													215.25
ANR_31	AELANPGJ_00893	Pyrroline-5-carboxylate reductase					283.75	229.13											177.12	198.35	294.51		150.03	274.33	132.71	141.86
ANR_31	AELANPGJ_00894	ATP synthase subunit alpha	711.74	892.67	170.03	419.42	470.65	380.05	639.75	502.27	396.62	396.27	566.36	303.05	813.94	221.23	386.67	276.95	783.44	767.65	325.67	323.76	746.54	455.03	586.97	313.73
ANR_31	AELANPGJ_00895	ATP synthase gamma chain		1164.65	266.21	437.77	491.24	396.67	250.4	524.24	620.96	620.41	443.36	474.46	182.05	692.71	403.59	722.68	153.32	686.78	764.81	253.45	649.34	1306.09	574.36	491.18
ANR_31	AELANPGJ_00896	ATP synthase subunit beta	760.3	1271.43	908.17	597.38	335.17	541.3	1025.09	357.69	847.37	634.96	1663.77	1618.61	1242.1	708.96	826.11	887.55	1046.12	468.59	869.72	1383.42	1683.57	648.11	1097.29	754.05
ANR_31	AELANPGJ_00897	ATP synthase epsilon chain	2871.81	1000.51		940.17	1582.51	1703.84	1075.55			2664.84	952.18	3056.89	1563.88	1487.71	1733.54	931.23	987.84		1642.54	544.32	836.73	1530.01	740.12	1846.04
ANR_31	AELANPGJ_00898	Rod shape-determining protein MreB				207.23		187.77	237.07	248.16						163.96		136.84				239.95		112.41	108.76	232.51
ANR_31	AELANPGJ_00899	Redox-sensing transcriptional repressor Rex	663.41		792.43	651.56	365.57	295.2		780.27		923.4		353.08		515.51	300.35	430.24	228.2		379.44	1131.67	193.29	530.17		365.53
ANR_31	AELANPGJ_00900	hypothetical protein	746.77	390.25				332.29		439.15			371.4		610		338.09			862.96				198.93		617.19
ANR_31	AELANPGJ_00901	Transcriptional regulator MntR				304.53									253.28	240.94				238.88	354.69					170.84
ANR_31	AELANPGJ_00902	Polyphosphate kinase	200.89	734.88		98.65	553.51	89.39		118.14			99.91	106.92	164.1	156.1	272.85	130.29	207.31	232.15	114.9		117.06	107.03	155.32	55.34
ANR_31	AELANPGJ_00903	hypothetical protein	125.56					223.48	282.14	147.67		174.76	249.78	133.65	102.56	390.26	341.06	81.43	259.14	290.19	287.25	285.57	73.16	133.79	64.72	138.36
ANR_31	AELANPGJ_00904	hypothetical protein		283.41	323.9			241.32		318.93														144.47		149.41
ANR_31	AELANPGJ_00905	Purine nucleoside phosphorylase 1			306.42							357.07		273.07		199.34	232.28		352.97		293.45		149.49	136.67		141.35
ANR_31	AELANPGJ_00906	5'-deoxyadenosine deaminase		220.2		310.38	116.1			123.9	146.76	293.25	104.78		86.05	81.86	381.53	204.95	144.94	162.31	241	479.19	122.77		217.19	116.08
ANR_31	AELANPGJ_00907	hypothetical protein			125.46			93.47	118.01	123.53		146.19	104.47				95.1	68.12	72.26				61.2	111.92		115.74
ANR_31	AELANPGJ_00908	Ribonuclease 3							331.11					313.69									171.73
ANR_31	AELANPGJ_00909	3-oxoacyl-[acyl-carrier-protein] synthase 2	172.68		206.26		190.31					480.7	343.52			134.18		223.98	237.59				100.62
ANR_31	AELANPGJ_00910	hypothetical protein									412.26															163.05
ANR_31	AELANPGJ_00911	Cyclic pyranopterin monophosphate synthase			513.17		473.48					597.98	427.33
ANR_31	AELANPGJ_00912	Signal recognition particle receptor FtsY	236.15			231.93			265.33			328.69			385.79		213.82	306.3						251.62	121.72	130.11
ANR_31	AELANPGJ_00913	23S rRNA (guanosine-2'-O-)-methyltransferase RlmB											270.75
ANR_31	AELANPGJ_00914	Peptide chain release factor 2	194.32							457.1			386.58	413.69	158.73	302	175.95	252.05	133.69		222.29	220.99	226.47	103.53		107.07
ANR_31	AELANPGJ_00915	DNA-directed RNA polymerase subunit beta'	701.47	488.77	446.88	643.02	412.32	707.51	472.89	330.01	716.65	520.74	837.29	497.79	573	726.78	465.78	576.25	707.79	432.33	267.47	478.64	626.77	647.79	385.67	592.63
ANR_31	AELANPGJ_00916	hypothetical protein				166.37							168.5										197.42	90.25	174.63
ANR_31	AELANPGJ_00917	ATPase RavA					240.36	194.09		513.02	303.84		433.87		178.15			141.44		336.04	249.48		381.26			120.17
ANR_31	AELANPGJ_00918	hypothetical protein				1694.58	1267.71	511.84	646.2	676.44	1602.49	800.53	1144.15	1836.6	469.8	1340.73	1041.52	1118.98	1978.34	2658.49	657.9		335.14	306.41	1185.78	1584.45
ANR_31	AELANPGJ_00919	CTP synthase	129.9	135.77	155.17	255.16	143.17	346.82	583.81	152.78	180.97	180.81		276.55	212.22		352.87	336.99		400.31			75.7	207.62	267.83	214.72
ANR_31	AELANPGJ_00920	Aminodeoxyfutalosine deaminase					228.48		232.93					220.68	169.35		187.72		427.87	159.72	711.45		120.81
ANR_31	AELANPGJ_00921	3-oxoacyl-[acyl-carrier-protein] reductase FabG		300.56								400.26			234.9	446.91		745.99				327.03	167.57	306.41	296.45
ANR_31	AELANPGJ_00922	Methylmalonyl-CoA mutase		132.63	151.58	373.89	139.85	225.86	570.31		176.79		126.22	270.15		98.61		164.6	87.3		145.16	144.31	369.73	270.43
ANR_31	AELANPGJ_00923	DNA polymerase I	76.77	160.47		75.4		68.32	258.76					81.71		59.65		149.36	105.63	118.28			44.73	122.7	39.57	126.89
ANR_31	AELANPGJ_00924	Ribosomal protein S12 methylthiotransferase RimO		154.96		291.24	326.81	131.95		174.38	619.67	206.37	294.96		242.22	115.21	134.25		510.01			168.61	259.19	157.98	76.42
ANR_31	AELANPGJ_00925	hypothetical protein					185.37
ANR_31	AELANPGJ_00926	50S ribosomal protein L9	373.38			1100.15	1234.52	996.88	419.52		1040.36	519.71	371.4	1192.35	305	580.28	1352.34	968.61	770.62	575.31	854.23	424.62	217.58	795.71	192.46	822.92
ANR_31	AELANPGJ_00927	hypothetical protein			101.78	83.68	187.81	151.66			118.7		84.75				77.15		58.62	65.64			198.6			46.95
ANR_31	AELANPGJ_00928	hypothetical protein							616.37						448.11
ANR_31	AELANPGJ_00930	hypothetical protein	834.11	217.95	996.33	614.41	459.64	556.74	937.17	490.52		290.25	207.42	443.93	511.01	162.04	377.63	270.48	430.38	481.95	715.61	237.14	486.05	666.59	644.9	229.79
ANR_31	AELANPGJ_00931	Ribosomal RNA small subunit methyltransferase G				295.54		267.8			838.43		897.94						621.05					160.32		165.8
ANR_31	AELANPGJ_00932	Acyl-CoA dehydrogenase%2C short-chain specific	716.75	936.41	214.04	351.97	592.45	159.47	805.31		748.9	498.82	178.23	381.47	146.37	139.24	162.25		246.55		614.92	203.78	522.08	381.86	184.72	197.46
ANR_31	AELANPGJ_00933	Crotonyl-CoA reductase	414.63		247.63		228.48	184.5	232.93						169.35	322.19		134.45		159.72	237.15				106.86	114.23
ANR_31	AELANPGJ_00934	hypothetical protein						302.23				472.69			277.4
ANR_31	AELANPGJ_00935	Methylmalonyl-CoA mutase	261.23	273.03			287.9				181.97		519.69	278.07		202.99			89.86		149.41	297.08	152.23		134.65	71.97
ANR_31	AELANPGJ_00936	Elongation factor G	923.52	857.99	857.99	1209.37	1017.81	913.21	576.46	362.07	714.78	856.97	612.41	327.68	922.02	956.84	650.39	732.04	423.56	632.43	1056.42	466.78	896.93	710.7	1428.06	678.46
ANR_31	AELANPGJ_00938	hypothetical protein						122.29			191.43										314.37		160.14	73.21	212.48
ANR_31	AELANPGJ_00939	hypothetical protein					319.5						288.36
ANR_31	AELANPGJ_00940	3-octaprenyl-4-hydroxybenzoate carboxy-lyase										305.43		233.58		170.51						499.1
ANR_31	AELANPGJ_00941	Ubiquinone/menaquinone biosynthesis C-methyltransferase UbiE		924.02	352.01			262.26			821.11		879.39		481.44	457.99		382.24	202.74				171.73		151.9
ANR_31	AELANPGJ_00942	Translation initiation factor IF-1		1840.44	3155.04		970.34	1567.11			1226.6		1751.53		1438.39		1594.43	571	605.71	1356.59	2014.31	2002.54		1407.24	1815.27	485.11
ANR_31	AELANPGJ_00943	30S ribosomal protein S21	1064.43	5562.53	1271.43	3136.24	3519.31	5683.69		5007.67	1482.9	2963.15	2117.52	5665.14	869.47	2481.36		1380.64	5858.26	3280.12	4870.41		3721.57	2268.38	2743.23	2345.93
ANR_31	AELANPGJ_00944	30S ribosomal protein S1	1329.91	1563.73	992.85	1469.43	1465.69	1775.33	1494.23	391.04	2084.35	1156.94	1322.84	2477.34	1629.5	1420.95	2107.32	1509.37	1258.02	1536.84	1140.97	945.26	871.84	1594.21	1285.29	824.36
ANR_31	AELANPGJ_00945	putative multidrug resistance ABC transporter ATP-binding/permease protein YheI							138.39							95.71							71.77		63.49	67.87
ANR_31	AELANPGJ_00946	putative ABC transporter ATP-binding protein					131.43				166.14	166	118.62		97.42		107.98						138.99	127.07	61.47	65.71
ANR_31	AELANPGJ_00947	hypothetical protein	165.08		591.57	324.27	1091.64	440.75		194.16		229.78	328.41	175.72	539.4	513.12	747.39	428.25	567.86	635.9	755.36	187.74	288.59	263.86	340.36	272.88
ANR_31	AELANPGJ_00948	Oligopeptide transport system permease protein OppC	690.16	480.89	274.79	451.89		409.47	775.43	811.73	961.49	320.21	915.32	244.88	375.84	536.29	208.3	1044.38	791.34	354.46		523.25	402.17	367.7	830.05	1014.05
ANR_31	AELANPGJ_00949	Dipeptide transport system permease protein DppB	796.83		237.95	586.95	658.64	354.57	447.64		555.05	277.28		212.05	325.45	309.59	541.13	258.39	548.19	1074.29		1132.72	232.17	424.53	410.72	329.28
ANR_31	AELANPGJ_00950	hypothetical protein	4188.05	4877.48	6003.05	5641.02	3956.27	4366.08	3629.97	2814.72	4834.35	4496.92	4046.75	4712.71	3225.51	4277.15	3033.7	3802.54	4280.66	3963.94	3695.71	3810.21	5438.74	3952.54	4502.4	4681.03
ANR_31	AELANPGJ_00951	Adaptive-response sensory-kinase SasA	172.26	180.04		676.74	379.7		193.55	202.61				366.73	140.71			335.15	118.51	132.71				91.78	88.79
ANR_31	AELANPGJ_00952	Transcriptional regulatory protein SrrA				296.79	333.04	268.93							246.84		273.62		207.89	232.81				321.99	155.76	333
ANR_31	AELANPGJ_00953	hypothetical protein				809.74			463.17				410.04	438.8	336.73	320.33	373.26	534.7	283.6	317.58				658.88	637.44	227.13
ANR_31	AELANPGJ_00954	Spermidine/putrescine import ATP-binding protein PotA		392.3			206.84	167.02		441.47		522.45	186.68				339.87						109.36	399.95	96.74	413.62
ANR_31	AELANPGJ_00955	Putrescine-binding periplasmic protein SpuD	586.16	204.21	700.16	767.59		173.88	439.06	459.61	272.2	1087.84	583.04	831.92	478.81	607.31	530.75	506.86	268.84	451.58	447.01	444.4	569.28	312.29	503.55
ANR_31	AELANPGJ_00956	hypothetical protein		238.14		223.78		405.55	256	267.98	634.85		226.64				206.31	147.77			260.64	259.12		121.39		125.54
ANR_31	AELANPGJ_00957	Spermidine/putrescine transport system permease protein PotB	496.98	519.43	296.82	488.1	273.86	221.14	279.19	292.26	692.36	691.75		529.01	1217.87	965.45	1349.99		341.9	382.87	1136.99	1412.94	579.2	661.94	256.16	958.4
ANR_31	AELANPGJ_00958	hypothetical protein		107.87					231.92				102.66	219.72		80.2				79.51	118.06		60.14		53.2
ANR_31	AELANPGJ_00959	ATP-dependent DNA helicase Rep	95.98			94.27		85.42	107.84					102.17			86.91	62.25				109.16	167.8
ANR_31	AELANPGJ_00960	hypothetical protein					305.83		311.78							215.63		179.97	381.81			315.58	323.41	591.37
ANR_31	AELANPGJ_00961	Putative pyridoxal phosphate-dependent acyltransferase	533.54	557.64	212.43	349.34	392.01	158.27		418.35	495.53	495.09	176.9	567.93	435.82	276.39	644.13	346.02	367.05	685.06	610.32	809.01	207.27	1421.27	183.34	391.96
ANR_31	AELANPGJ_00962	hypothetical protein	5348.74	3726.89	7453.79	3502.14	3929.89	9520.18	5008.01	3145.45	3725.78	3722.45	3546.85	4744.55	2184.55	3463.56	4035.9	5203.27	1226.57	2060.33	4078.97		4675.23	5224.36	3675.93	4911.78
ANR_31	AELANPGJ_00963	3-hydroxy-3-methylglutaryl-coenzyme A reductase	168.6					150.04		198.29			167.7							129.89				89.82
ANR_31	AELANPGJ_00964	Hydroxymethylglutaryl-CoA synthase	195.92	204.77		384.85		174.36						208.55	320.08	304.49		127.06			448.24			104.38
ANR_31	AELANPGJ_00965	hypothetical protein	185.24									257.83				143.94		120.13	127.44			210.66	323.83	98.69	95.48	204.13
ANR_31	AELANPGJ_00966	hypothetical protein					1267.71		1292.39				2288.29	1224.4		893.82		745.99	791.34	1772.32	3947.39	1308.11		1225.66	1185.78
ANR_31	AELANPGJ_00967	hypothetical protein	766.84		3663.92	753.15	845.14		861.59			1067.37	762.76	816.27	1252.79	595.88	1388.7	2486.63			877.2	872.08	893.71	817.1	395.26
ANR_31	AELANPGJ_00968	Trehalose import ATP-binding protein SugC	2120.22	2417.44	1841.86	3786.09	3186.4	1543.81	2815.32	2040.29	2685.25	5365.7	1533.77	4103.4	4093.57	3744.39	3315.99	4750.14	1723.83	3415.32	2425.33	2630.37	3032.58	2978.02	3675.93	2973.62
ANR_31	AELANPGJ_00969	hypothetical protein	351.31	183.59	209.82	517.56	387.18	781.62	1381.52	206.6	489.43	244.5	174.72	186.98	143.48	136.5		113.92		405.98	401.87		102.36	467.92	452.7	96.78
ANR_31	AELANPGJ_00970	hypothetical protein		405.1				689.87	435.48			1078.97			1266.41	903.54	350.95	502.73	1066.58	298.6			451.71		399.56	427.11
ANR_31	AELANPGJ_00971	Elongation factor 4	355.4	123.82			391.68	210.86	532.41	139.33	165.04	494.68	589.18	126.1	96.77	92.05	214.53	384.15	326	365.06			276.13	126.23	61.06	391.64
ANR_31	AELANPGJ_00972	16S/23S rRNA (cytidine-2'-O)-methyltransferase TlyA	273.24				301.14	243.17					271.79		223.2					210.51	312.56		159.22	145.58	281.68	150.55
ANR_31	AELANPGJ_00973	hypothetical protein	95.86		114.5		105.64			112.74					78.3	74.49			65.94			109.01			148.22	52.81
ANR_31	AELANPGJ_00974	hypothetical protein				355.55							360.09				327.79			278.89		411.69
ANR_31	AELANPGJ_00975	hypothetical protein																171.94		204.25				141.25	136.65
ANR_31	AELANPGJ_00976	Periplasmic dipeptide transport protein												140.84	216.16			85.81								72.9
ANR_31	AELANPGJ_00977	Glutathione transport system permease protein GsiC			284.9			424.53					237.25		194.83	185.34					272.84
ANR_31	AELANPGJ_00978	putative D%2CD-dipeptide transport system permease protein DdpC
ANR_31	AELANPGJ_00979	hypothetical protein														209.12										148.28
ANR_31	AELANPGJ_00980	Galactokinase											443.36		182.05					343.39
ANR_31	AELANPGJ_00981	Decaprenyl-phosphate phosphoribosyltransferase				244.05							247.17					483.46					144.8		128.08	136.91
ANR_31	AELANPGJ_00982	hypothetical protein				431.03		195.29			305.71		218.27			170.51		284.62	150.96	507.16	251.01		127.87		113.11
ANR_31	AELANPGJ_00983	Putative zinc metalloprotease		150.58		283	158.78			169.45		601.61	573.23	306.72		559.77	130.45	186.87	99.12	221.99	164.81	327.69	83.95	460.55	222.78	317.53
ANR_31	AELANPGJ_00984	hypothetical protein	436.19		260.51				490.08			607.13				338.94		141.44		168.02	249.48		127.09	348.58	112.41	240.33
ANR_31	AELANPGJ_00985	hypothetical protein	894.25	934.64	534.08				251.19		311.46		222.37	713.91	547.85	521.16	202.43	434.97		344.46	511.47		130.27	595.54	230.47	123.18
ANR_31	AELANPGJ_00986	hypothetical protein	1739.43									1210.55	865.09		710.42		787.49			670.02				463.36
ANR_31	AELANPGJ_00987	GTPase HflX	163.2	511.7	194.93		179.86				454.71				133.31	253.62	147.77	423.35	449.09	251.45	373.36	371.18	190.19	260.84	168.23	179.84
ANR_31	AELANPGJ_00988	LL-diaminopimelate aminotransferase			217.31	178.68	802.02	161.91	613.23	641.93		506.46	361.92		445.83	848.22		117.99	125.16	140.16			106.01	193.85	93.77	601.44
ANR_31	AELANPGJ_00989	Methylenetetrahydrofolate--tRNA-(uracil-5-)-methyltransferase TrmFO		326.21		459.8	171.99	138.88						332.22	254.94	242.53	282.6	202.41	214.72	120.22		354.94	181.87	166.28	160.87	257.95
ANR_31	AELANPGJ_00990	hypothetical protein			811.3	166.77	187.14	302.23	190.78	199.71		472.69	337.8		138.7	131.95	153.75		467.27	130.81		193.1	395.79	90.47	350.09	748.46
ANR_31	AELANPGJ_00991	3-oxoacyl-[acyl-carrier-protein] synthase 2	169.8	354.94	811.3	833.84	374.28	151.11	381.56	199.71	473.12	1181.73	506.69		416.1	527.78	922.49	220.24	467.27	261.63	582.71	193.1	296.84	452.33	787.7	280.67
ANR_31	AELANPGJ_00992	Phosphate acyltransferase		438.46	250.55				235.67	246.7	876.65	583.91	417.28	223.27	342.67	325.98	569.77	272.07	721.51		479.88	238.54	244.46	223.5	216.23	346.71
ANR_31	AELANPGJ_00994	hypothetical protein	402.92		721.92	791.44	444.06	717.15	452.7	710.84		560.82		214.44	329.12	939.27	182.41	783.92	692.98	620.81		458.21	117.39	321.99	519.2	444
ANR_31	AELANPGJ_00995	H(+)/Cl(-) exchange transporter ClcA	322.7	224.85	128.49	105.65		191.46		126.51	299.71	149.72	106.99	114.5				209.28			123.05	122.33		57.31	277.22	118.53
ANR_31	AELANPGJ_00996	Long-chain-fatty-acid--CoA ligase	140.66	147.02		276.3	155.03	250.37	316.09		587.89	195.79	139.92	149.73	114.9	218.61	382.1	91.23	193.54	216.73	643.62	319.93	327.87	149.88	580.03	77.5
ANR_31	AELANPGJ_00997	putative enoyl-CoA hydratase 1					491.24	396.67						474.46	364.09			289.07	306.64	343.39				237.47	229.75
ANR_31	AELANPGJ_00998	Myo-inositol 2-dehydrogenase	843.98				232.54	375.55		744.48			629.62	224.59	344.7		382.1	273.68	290.31	487.65	241.36	239.95	368.85	449.65	435.02	232.51
ANR_31	AELANPGJ_00999	Tagatose 1%2C6-diphosphate aldolase 1		453.12			238.9	385.82		254.95			215.61	230.74			588.82	140.58	745.64			493.03		230.97	111.73	119.44
ANR_31	AELANPGJ_01000	3D-(3%2C5/4)-trihydroxycyclohexane-1%2C2-dione hydrolase	113.56	118.69		334.6	125.16	101.06		133.56					92.76			220.95	156.25	87.49	259.81		132.35	242.01	175.6
ANR_31	AELANPGJ_01001	5-deoxy-glucuronate isomerase		257.92	294.76		815.89	439.22	277.26	290.24	687.57						223.44	160.04	339.54	190.11	282.28	561.27	287.6
ANR_31	AELANPGJ_01002	5-dehydro-2-deoxygluconokinase				209.71		190.02	239.9	251.13				227.28					146.89	328.99			124.42	113.76	110.06	235.3
ANR_31	AELANPGJ_01004	SsrA-binding protein							513.64	537.68				486.62		355.24	413.94	296.48	314.51	704.39	1045.89			243.56	235.64
ANR_31	AELANPGJ_01005	putative CtpA-like serine protease		195.64	223.59	183.84	206.29	333.16				260.54		199.25	764.5	290.9		242.79	128.77	144.2			218.15	199.45	289.44
ANR_31	AELANPGJ_01006	Adaptive-response sensory-kinase SasA		135.77			286.33	231.21		152.78		361.62		276.55		302.83	470.49	336.99	89.37	100.08	148.6	295.46	227.09	207.62	267.83	214.72
ANR_31	AELANPGJ_01007	hypothetical protein		204.21	233.39		215.34	173.88		459.61	272.2		388.7	623.94	319.2	455.48	176.92	380.15	134.42		447.01	444.4	113.86	104.1		215.31
ANR_31	AELANPGJ_01008	hypothetical protein	766.84	320.59	915.98	1506.3	1690.28	409.47	689.27	901.92	213.66	1280.84	1220.42	1142.77	1252.79	834.23	833.22	497.33	844.09	827.08	350.88	348.83	893.71	490.26	1185.78	1014.05
ANR_31	AELANPGJ_01009	hypothetical protein			130.45	107.26		97.19		385.35			217.27	232.5	89.21	84.87	296.67		75.13				254.56	174.56	168.88	60.17
ANR_31	AELANPGJ_01010	IMPACT family member YigZ					389.1				491.85	491.41		751.61	288.39	274.34							205.73			194.53
ANR_31	AELANPGJ_01011	Iron-sulfur cluster insertion protein ErpA			587.49	2415.27	1084.11	1750.84		578.47	2740.81	1369.18	1467.66	2094.15	2008.78	1910.93	2226.71	3508.72	338.36	1136.73	2250.47	2237.32	2579.44	2358.33	1774.59	1354.97
ANR_31	AELANPGJ_01012	P-protein	339.6	354.94	405.65	667.07			381.56	798.84					554.81	527.78		220.24				386.2	395.79	180.93		374.23
ANR_31	AELANPGJ_01013	Aspartate-semialdehyde dehydrogenase				196.2		355.56	224.45	234.95			198.7		326.36	155.23		388.67	137.43	153.9	457.03	454.36		425.72
ANR_31	AELANPGJ_01014	hypothetical protein		193.6						217.87	258.06		184.25				167.73	120.13	254.87	428.12	211.89		107.94		286.44	102.06
ANR_31	AELANPGJ_01015	Histidinol dehydrogenase			194.93											126.81							95.1		84.12
ANR_31	AELANPGJ_01016	hypothetical protein							194.49	203.59			172.18	368.51	141.39	134.51		112.26	119.08							95.37
ANR_31	AELANPGJ_01017	ATP phosphoribosyltransferase		219.88			231.85				293.08				171.84	163.47			144.73	162.07	240.65	239.24	122.59	336.24		231.82
ANR_31	AELANPGJ_01018	Histidine--tRNA ligase	160.99	336.51	384.59				180.88				480.39	171.36	394.5		291.53		110.75	124.02			93.81
ANR_31	AELANPGJ_01019	hypothetical protein				262.33																			137.68
ANR_31	AELANPGJ_01020	hypothetical protein											321.71						111.25						83.35
ANR_31	AELANPGJ_01021	Protein TolB			196.28		181.1					228.72	163.45	349.83	402.68			319.71	226.1	379.78	187.97	186.87		87.55	423.49	271.62
ANR_31	AELANPGJ_01022	hypothetical protein	666.51	1393.23	796.13		1469.12	1779.47	748.86	2351.73	2785.63	927.71	1325.93		544.44		1810.5	864.51	458.53	1540.43	762.42	757.97	1165.17	1420.39	1030.63	1101.71
ANR_31	AELANPGJ_01023	Adaptive-response sensory-kinase SasA	286.41	99.78	114.04	281.3	210.44	254.89	214.53	112.29	133		94.96	203.25	77.98	222.56		123.83	65.68	220.65	109.21	108.57	111.27	101.73	196.84	157.81
ANR_31	AELANPGJ_01024	Sensory transduction protein regX3	312.79	326.92			689.45		351.44	1471.55		435.37		332.95		243.06	566.44	405.71	430.38			711.43	182.27	333.29		517.03
ANR_31	AELANPGJ_01025	Adaptive-response sensory-kinase SasA	75.87		181.25	223.54	167.23	202.56	170.49	356.93	211.39	316.8	377.32	565.31	247.89	176.86	137.39	295.22	104.39	116.9		172.56	221.05	80.84	117.32	125.41
ANR_31	AELANPGJ_01026	hypothetical protein	222.4	309.93	132.83	218.43	285.96	164.94	249.88	174.38	206.56	206.37	294.96	118.37	121.11	115.21	234.94	96.16	229.5	142.78	254.41	126.46	172.8	217.23	133.74	163.39
ANR_31	AELANPGJ_01027	Ubiquinone/menaquinone biosynthesis C-methyltransferase UbiE						186.12		245.98					170.83		189.37	271.27		161.12			243.74		107.8
ANR_31	AELANPGJ_01028	hypothetical protein	133.05				146.64		149.49				529.38			103.39	120.47						155.07	70.89		73.31
ANR_31	AELANPGJ_01029	hypothetical protein	68.18		81.44	133.92		121.35			94.98					52.98		44.22		52.53				36.32	35.14	37.57
ANR_31	AELANPGJ_01030	UDP-glucose 4-epimerase			269.58	443.31							224.48	240.23		175.37	204.35				258.16					124.35
ANR_31	AELANPGJ_01031	hypothetical protein		151.81		142.65		258.52	163.19		404.7				118.64	225.73	263.03	94.2	99.92		166.15		84.64	77.38	299.46
ANR_31	AELANPGJ_01032	hypothetical protein	360.18				793.92	320.54					358.27			279.88		233.59	247.79							198.46
ANR_31	AELANPGJ_01033	D-inositol-3-phosphate glycosyltransferase		197.19
ANR_31	AELANPGJ_01034	hypothetical protein														626.18	364.83					458.21	234.79
ANR_31	AELANPGJ_01035	Magnesium-chelatase 38 kDa subunit	179.64				197.98			211.28			178.68			139.59						204.29			185.19	197.96
ANR_31	AELANPGJ_01036	hypothetical protein				325.78							329.94	353.08				215.12	228.2						170.97
ANR_31	AELANPGJ_01037	Acyl carrier protein	3657.26	1911.23	2184.26		5038.32	1627.38	2054.57	4301.46	1273.77	1272.63	3637.8	4866.21	2240.56	2131.42	827.88	4743.73	5032.09	7748.24	3137.67	1039.78	4262.32	7306.8	4241.46	5037.73
ANR_31	AELANPGJ_01038	Isopentenyl-diphosphate delta-isomerase			244.09		225.21					284.43		217.52				265.05	140.58					217.74	105.33	112.59
ANR_31	AELANPGJ_01039	hypothetical protein		219.88		206.62	231.85		236.37				209.25			163.47		136.43					245.18
ANR_31	AELANPGJ_01040	Oxygen-independent coproporphyrinogen-III oxidase-like protein				180.52		327.15
ANR_31	AELANPGJ_01041	DNA damage-responsive serine/threonine-protein kinase RqkA	436.19	341.92	651.27	642.59	1081.62	582.27	612.6	513.02		455.35	867.73	580.37	712.6	762.62	394.95	848.65	600.16	756.08	374.22	620.05	508.35	755.26	730.69	420.58
ANR_31	AELANPGJ_01042	Protein phosphatase PrpC	233.82	733.16	279.3	459.3			262.72	550.02	325.75	650.92	1162.9		382	908.48	211.72	151.64	482.59	540.41	267.47	531.82	408.76	373.72	361.57	128.83
ANR_31	AELANPGJ_01043	hypothetical protein	573.98	449.93	685.6	140.93	474.43	1277.02	644.9	337.54	399.82	599.19	570.92	610.97	820.49	334.51	649.64	372.24	394.87	331.64	820.72	326.37	418.08	152.9	369.81	395.31
ANR_31	AELANPGJ_01044	hypothetical protein	660.34	690.17	788.76	1297.09	727.76	1763		3883.27		919.12			539.4			1284.76	454.29				384.79		340.36
ANR_31	AELANPGJ_01045	hypothetical protein	1739.43			854.18							1730.17		710.42	675.82			1196.66	670.02	994.87		506.8	926.72	448.28
ANR_31	AELANPGJ_01046	KDP operon transcriptional regulatory protein KdpE		591.57		555.89		503.71		332.85		393.91	281.5	903.72	231.17	439.82		183.54	778.78			321.84	329.82	150.78	145.87	311.86
ANR_31	AELANPGJ_01047	2-succinyl-6-hydroxy-2%2C4-cyclohexadiene-1-carboxylate synthase							314.23		389.62	389.28	278.18	595.39	228.45				192.4			318.05	162.97	149
ANR_31	AELANPGJ_01048	Nucleoid occlusion factor SlmA			417.58	343.35									285.56		316.54		240.5	269.32	399.9		203.71
ANR_31	AELANPGJ_01049	Salicylate biosynthesis isochorismate synthase		163.46		307.2	172.36							166.48	127.75	121.53		101.43	322.78				91.14	83.32		86.17
ANR_31	AELANPGJ_01050	2-succinyl-5-enolpyruvyl-6-hydroxy-3-cyclohexene-1-carboxylate synthase				239.46		108.49		143.38					99.58			237.19		93.92				64.95	62.84
ANR_31	AELANPGJ_01051	1%2C4-dihydroxy-2-naphthoyl-CoA synthase	258.39				284.77	229.96		303.91			257.02					502.73	177.76	199.07					399.56	427.11
ANR_31	AELANPGJ_01052	2-succinylbenzoate--CoA ligase													155.35										98.02
ANR_31	AELANPGJ_01053	Multidrug resistance protein MdtC		49.04		138.24	155.13	41.76	52.72	110.37		65.31	93.34		38.33	109.38	127.45	121.71	96.83	108.44	53.67	53.36	82.02	25	72.55	51.7
ANR_31	AELANPGJ_01054	Ubiquinone/menaquinone biosynthesis C-methyltransferase UbiE												331.5
ANR_31	AELANPGJ_01055	Glycerophosphodiester phosphodiesterase			1368.45	281.3					399.01					445.12	518.67	185.75	197.04			325.71	333.8			157.81
ANR_31	AELANPGJ_01056	Biphenyl dioxygenase system ferredoxin subunit	660.34								919.95							428.25								1091.51
ANR_31	AELANPGJ_01057	hypothetical protein		500.25		156.7			179.26		666.81		317.39			123.98		103.47	109.76	614.56	365.01	181.44	371.88	510	82.24	351.63
ANR_31	AELANPGJ_01058	hypothetical protein	295.31		352.74	145.02	325.46	394.21	497.69	347.32	205.7	411.04	146.87	471.51	241.22	229.47	133.69	287.28	101.58	682.51		503.75	430.2	236	456.64	162.71
ANR_31	AELANPGJ_01059	Vegetative protein 296	534.21	558.34	319.05	262.33	294.37		300.11		372.11		265.68		436.36		483.7	346.45	367.51	617.33			311.29	142.3	413.03	735.85
ANR_31	AELANPGJ_01060	hypothetical protein	1371.47	716.71	819.1		755.75	610.27		806.52		954.48	682.09		560.14			889.45		528.29		1559.67	399.59	1826.7	706.91	755.66
ANR_31	AELANPGJ_01062	Ribosomal RNA small subunit methyltransferase A					256.86										211.03			179.55					120.13	128.41
ANR_31	AELANPGJ_01063	Transcriptional regulator LytR	128.96		154.04			114.77					128.28					167.27	266.16		147.52			137.42	132.95	71.06
ANR_31	AELANPGJ_01064	hypothetical protein			168.35		155.33	250.86					140.19			109.52	127.62	182.81	193.92					150.18	72.65	77.66
ANR_31	AELANPGJ_01065	Adaptive-response sensory-kinase SasA		71.74	245.97	202.24	75.65	122.17	77.12	242.19	95.62		136.55	219.19	56.07	106.67	62.15		47.22				119.99	36.57	70.76	113.46
ANR_31	AELANPGJ_01066	hypothetical protein																							220.12
ANR_31	AELANPGJ_01067	hypothetical protein	132.07					117.53					131.36		107.88		239.16			101.74			76.96	70.36	68.07
ANR_31	AELANPGJ_01068	hypothetical protein	1018.81			1500.92	1122.83		1144.69	1198.26	709.67			542.23	1248.31					392.44		579.31				561.35
ANR_31	AELANPGJ_01069	Anti-sigma-B factor antagonist	1284.98	671.51		1893.05	1416.18	571.78	721.88				639.07	683.9	1049.63	1497.76		1250.04	442.01	494.97	734.95	730.66	748.79	1026.9	662.33	354
ANR_31	AELANPGJ_01070	hypothetical protein	1550.36		925.94	1522.67			870.96		1079.94	1078.97	771.06		633.2	602.36	701.9			1194.39		881.55	903.43			427.11
ANR_31	AELANPGJ_01071	Iron-sulfur cluster carrier protein		423.51	484.01		223.29						604.58	646.98	165.5					156.09			118.06	215.88	208.86	111.63
ANR_31	AELANPGJ_01072	hypothetical protein		510.53					548.82				485.87	519.95								555.5		260.24		538.28
ANR_31	AELANPGJ_01073	hypothetical protein						220.37									224.22					281.61	144.3	131.93	127.64	136.44
ANR_31	AELANPGJ_01074	O-mycaminosyltylonolide 6-deoxyallosyltransferase		177.05	202.34	166.37		301.51		199.24						263.26		109.86					98.71
ANR_31	AELANPGJ_01075	NAD(P)H-quinone oxidoreductase subunit I%2C chloroplastic	247.63		295.79	243.2	1091.64	440.75		291.24	689.96			527.17	202.27	577.26		642.38		381.54	566.52	281.61	721.49	527.71	765.82	272.88
ANR_31	AELANPGJ_01076	NADH-quinone oxidoreductase subunit C/D	685.74	238.9	409.55	224.5	377.87	406.85		537.68	636.89	477.24	341.04	243.31	560.14	177.62	310.45	592.97	471.76	616.34	522.94	649.86	532.79	669.79	353.45	566.74
ANR_31	AELANPGJ_01077	NAD(P)H-quinone oxidoreductase subunit K%2C chloroplastic	255.61	534.32	305.33		563.43	454.97				355.79	762.76		208.8	993.14	462.9	497.33	351.71		292.4		297.9	544.74	263.51	1126.72
ANR_31	AELANPGJ_01078	Protein IscX				1030.04				1233.51			1043.19	1116.37					721.51				611.14			577.86
ANR_31	AELANPGJ_01079	Aldehyde dehydrogenase%2C thermostable	142.06	593.93		697.64	156.57	252.86		334.18	197.92	197.74	141.31	151.22		662.35		92.13	195.47	437.79	325.02		82.78	151.38	219.68	78.28
ANR_31	AELANPGJ_01080	Homoserine kinase							234.29									270.48				237.14	121.51		107.48
ANR_31	AELANPGJ_01081	Threonine synthase				167.17	187.58		191.24	200.19		236.91		362.35	139.03		154.12	110.39			194.7	193.56	99.18	90.68	87.73
ANR_31	AELANPGJ_01082	L-methionine gamma-lyase				169.19			193.55	202.61					140.71			111.72			197.05	195.9	100.38	91.78	177.58
ANR_31	AELANPGJ_01083	hypothetical protein				187.78			214.82							148.57			131.54	294.6					197.1
ANR_31	AELANPGJ_01084	Uracil phosphoribosyltransferase								405.21								223.44				391.8
ANR_31	AELANPGJ_01085	Holliday junction ATP-dependent DNA helicase RuvB							217.15				192.24					125.34								106.49
ANR_31	AELANPGJ_01086	S-adenosylmethionine:tRNA ribosyltransferase-isomerase	199.77															129.56	137.43							110.07
ANR_31	AELANPGJ_01087	50S ribosomal protein L21	2057.21			673.49			1540.93			954.48	682.09	729.93	560.14		620.91			1056.58	784.42			730.68	353.45	377.83
ANR_31	AELANPGJ_01088	50S ribosomal protein L27	672.8				741.49	598.75	755.93	791.31		1872.93	669.22		1648.72	1045.6		872.67	925.72				392.05	358.45	1040.36	370.7
ANR_31	AELANPGJ_01089	50S ribosomal protein L31	2725.47				500.62	808.51	510.37		632.83	632.26	451.83	967.04	742.1	705.95	2879.12		1250.01	349.95	519.61		794.09	484.02	936.54	750.85
ANR_31	AELANPGJ_01090	Thymidine kinase				353.75													247.79					191.9
ANR_31	AELANPGJ_01091	hypothetical protein	1270.27	1327.65	1517.31	1425.81	599.98	1614.96	815.55	853.73	1011.24	1010.34	1444.01	965.81	1185.85	987.07	1150.18	941.5	873.89	978.61	1245.49	1238.21	1057.44	1740.25	935.35	899.87
ANR_31	AELANPGJ_01092	hypothetical protein				144.42		130.86	165.21				146.26		120.11	114.26	133.14	95.36						156.68	75.79	81.02
ANR_31	AELANPGJ_01093	hypothetical protein				555.89	623.79							602.48	462.34			367.07	389.39	436.05		1287.35
ANR_31	AELANPGJ_01094	hypothetical protein	314.86	329.09	188.05	309.24	520.52	420.32	1061.3	740.65	219.32				257.2	367		204.2	324.92	121.28		179.04	183.48		243.44	173.48
ANR_31	AELANPGJ_01095	hypothetical protein	227.85	238.14		223.78		405.55
ANR_31	AELANPGJ_01096	Succinate--CoA ligase [ADP-forming] subunit alpha																159.49	169.18							135.5
ANR_31	AELANPGJ_01097	hypothetical protein										403.52
ANR_31	AELANPGJ_01098	hypothetical protein																								95.84
ANR_31	AELANPGJ_01099	hypothetical protein				280.17													196.25
ANR_31	AELANPGJ_01100	hypothetical protein						199.58																		247.13
ANR_31	AELANPGJ_01101	hypothetical protein						189.46		250.38	296.58														109.73
ANR_31	AELANPGJ_01102	hypothetical protein													219.83
ANR_31	AELANPGJ_01103	putative protein						212.98				333.11
ANR_31	AELANPGJ_01104	hypothetical protein			263.73																			117.63
ANR_31	AELANPGJ_01105	hypothetical protein															665.72
ANR_31	AELANPGJ_01106	hypothetical protein								603.44
ANR_31	AELANPGJ_01107	8-oxo-dGTP diphosphatase																						223.5
ANR_31	AELANPGJ_01108	hypothetical protein	409.08	142.52	325.76	401.77	300.57	323.61	306.42	106.92	189.97	189.8	226.06	96.77	259.9	282.56	411.56	412.7	437.78	140.07	103.99	361.84	185.41	363.24	234.28	200.35
ANR_31	AELANPGJ_01109	hypothetical protein		465.13	398.69		245.23		125.01	523.42		309.72	553.33		454.4		100.74	360.77	382.71	171.43		379.58	259.33	296.38	57.35	367.81
ANR_31	AELANPGJ_01110	Group 2 truncated hemoglobin GlbO					609.29									429.59				425.91		628.71	322.15			304.61
ANR_31	AELANPGJ_01111	hypothetical protein												602.48
ANR_31	AELANPGJ_01112	putative undecaprenyl-phosphate N-acetylglucosaminyl 1-phosphate transferase							448.9				198.7			155.23		129.56
ANR_31	AELANPGJ_01113	hypothetical protein		186.34														115.63						94.99
ANR_31	AELANPGJ_01114	Triosephosphate isomerase		291.16							388.1				682.67	216.47		180.67						296.84	287.18	153.49
ANR_31	AELANPGJ_01115	Bifunctional PGK/TIM	179.64			176.43				211.28		250.04					162.66		370.75		205.49	204.29		95.71
ANR_31	AELANPGJ_01116	Glyceraldehyde-3-phosphate dehydrogenase	212.25	665.52		208.46	467.84		238.48	249.64					346.75	164.93		137.65	146.02	163.52	242.8	482.76	247.37	452.33		116.95
ANR_31	AELANPGJ_01117	Gluconeogenesis factor							210.31										128.77
ANR_31	AELANPGJ_01118	hypothetical protein
ANR_31	AELANPGJ_01119	Polyamine aminopropyltransferase							151.19				133.84		109.91	104.56							78.41	71.69
ANR_31	AELANPGJ_01120	hypothetical protein		328.36																			183.07			173.1
ANR_31	AELANPGJ_01122	Trigger factor	756.01	395.08	301.01	866.25	694.33	672.8	283.14	296.39			375.99	268.24	514.62	391.64	456.36	326.86	866.84	291.21	288.27	573.17	367.12	402.78	324.73	277.7
ANR_31	AELANPGJ_01123	ATP-dependent Clp protease proteolytic subunit		363.6			383.4		390.87	409.16	484.65				568.34	540.65	315	225.62	957.32	268.01			405.44			191.68
ANR_31	AELANPGJ_01124	ATP-dependent Clp protease ATP-binding subunit ClpX	803.11	503.63		473.26		142.95	180.47		671.31	447.14	159.77	170.97	262.41	124.81		312.51		247.49		365.33	842.38	171.15	82.79	265.5
ANR_31	AELANPGJ_01125	hypothetical protein						308.1		407.18					565.58		940.4			266.71				368.89
ANR_31	AELANPGJ_01126	Orotidine 5'-phosphate decarboxylase	269.12				296.6	239.5	302.37							209.12								143.38	138.71	148.28
ANR_31	AELANPGJ_01127	Orotate phosphoribosyltransferase																	230.34				195.11			184.48
ANR_31	AELANPGJ_01128	Dihydroorotate dehydrogenase (quinone)				188.79			215.98	226.09									132.25				112.02
ANR_31	AELANPGJ_01129	Dihydroorotase									274.46	274.21							135.53					104.96	101.55
ANR_31	AELANPGJ_01130	Aspartate carbamoyltransferase			239.96	197.3				236.28	279.87		199.82		164.1			130.29	276.41				234.13			110.69
ANR_31	AELANPGJ_01131	hypothetical protein				619.85	695.56			742.29					515.53		571.46		1302.55						325.3
ANR_31	AELANPGJ_01132	hypothetical protein			1038.86	854.18	479.25				1211.64				1065.63	337.91		282.02	299.16	1005.04			506.8	231.68		479.2
ANR_31	AELANPGJ_01133	hypothetical protein					700.2	141.35	356.92	373.62	442.56						143.82	103.01	327.81	122.37	181.69	180.63		84.62	81.87	175.03
ANR_31	AELANPGJ_01134	Adaptive-response sensory-kinase SasA			161.64	132.91	149.14			159.16								87.76	93.1		154.8			72.1	69.75
ANR_31	AELANPGJ_01135	Glucokinase		227.94						256.51														116.19	112.41
ANR_31	AELANPGJ_01136	hypothetical protein	159.19			156.35	526.32	283.34	536.57	187.23	221.77	664.72	158.34	508.34	520.13	618.49	288.28	206.48	657.09	735.83	546.29	362.07	649.34	678.49	492.31	877.1
ANR_31	AELANPGJ_01137	GTPase Obg		176.63	201.86	165.98				198.76	235.44					131.32		219.2		130.19	193.32			90.04	87.11
ANR_31	AELANPGJ_01138	Nicotinate-nucleotide adenylyltransferase		360.09				306.61	387.09								311.95	446.87	237.02
ANR_31	AELANPGJ_01139	Membrane-bound lytic murein transglycosylase F	125.12	261.54			275.78	111.35	281.15	147.16			248.9		102.2	97.22	113.29			289.17		142.29	218.72	133.32	128.98	137.87
ANR_31	AELANPGJ_01140	hypothetical protein	498.72			489.81	549.64	887.66	1120.67	1173.13	694.78		1488.19	530.86	407.38	387.53	903.14	646.87		384.21		1134.31	871.84	1328.51	257.06	549.57
ANR_31	AELANPGJ_01141	3-isopropylmalate dehydrogenase	1602.62	1256.26	1675.01	787	662.34	534.84	1125.4	1413.68	1674.51	1115.34	996.31	213.24	490.91	622.66	1269.72	1169.28	551.27	154.33	229.16	1139.09	933.88	960.56	929.31	662.26
ANR_31	AELANPGJ_01142	(R)-citramalate synthase	943.7	1409.03	483.1	397.22	594.31	959.82	605.88	475.68	563.45	375.29	804.58		330.37	419.03	610.34	612.02	463.73	415.44	154.21		314.23	71.82	694.88	519.96
ANR_31	AELANPGJ_01143	3-isopropylmalate dehydratase small subunit 1	706.1	369	421.71	1040.24	1167.29	942.59	1586.7	415.24	983.7	982.83	1053.52	375.81	288.39	548.68		228.97	485.77	271.99	807.72	803	617.19	1128.58	1273.84	778.1
ANR_31	AELANPGJ_01144	hypothetical protein	336.4	1054.78	803.64	330.39		299.38					334.61	358.08		261.4	304.6	436.33	231.43	259.16		382.56	784.11	179.22	173.39	185.35
ANR_31	AELANPGJ_01145	3-isopropylmalate dehydratase large subunit	1501.4	941.53	717.36	884.75	992.81	668.08	506.07	882.93	627.5	1044.9	1045.39	479.45	613.21	700	951.62	486.86	723.03	231.33	1030.48	170.74	524.94	399.95	232.16	744.52
ANR_31	AELANPGJ_01146	hypothetical protein		866.72	990.54	4886.7	2741.78	1476	1863.45	975.33			824.85	1765.42	1354.76	1288.77		1075.61	570.5		948.6		1449.68	441.81	1282.3	1370.73
ANR_31	AELANPGJ_01147	2-isopropylmalate synthase	666.51	975.26	796.13	1047.37	734.56	593.16	1048.41	1097.48	742.84	1113.26	795.56	851.36	1088.87	828.67	844.9	864.51	1192.18	513.48	1219.88	1061.16	1009.81	923.25	1374.18	1175.16
ANR_31	AELANPGJ_01148	Ketol-acid reductoisomerase (NAD(P)(+))	1233.14	2577.68	1227.47	2018.52	1585.55	731.62	1385.5	241.72	2004.26	572.14	1431.01	1093.85	1007.29	1597.03	1302.65	1599.47	1413.92	633.34	1645.69	1168.63	1676.67	1751.95	1906.82	1472.12
ANR_31	AELANPGJ_01149	Acetolactate synthase small subunit	1126.05	784.61	896.7	2211.88	1241.02	2338.29	421.73	1765.86	1045.83	522.45	373.35	399.54	1226.41	291.67	1019.6	486.86	1291.13	1156.67				399.95	1160.82	413.62
ANR_31	AELANPGJ_01150	Acetolactate synthase large subunit IlvB1	1253.37	1440.98	1197.7	1723.37	1243.2	892.34	1126.58	1768.97	2269.96	1395.65	872.69	1067.32	614.28	681.76	680.93	1137.99	1638.3	869.03	716.87	1140.29	1533.76	868.08	904.45	1104.94
ANR_31	AELANPGJ_01151	Branched-chain-amino-acid aminotransferase	929.21	971.18	1109.92	2053.37	768.06	2067.36	522.01	819.66	970.89	646.68	2541.72	741.82	948.77	541.53	1051.7	1355.9	1118.7	536.89	531.46	1585.07	270.73	495.05	359.21	1151.95
ANR_31	AELANPGJ_01152	hypothetical protein	230.8		551.37				259.31						188.53
ANR_31	AELANPGJ_01153	scyllo-inositol 2-dehydrogenase (NADP(+)) IolU			261.31														150.5	168.53			127.48		112.76	120.53
ANR_31	AELANPGJ_01154	hypothetical protein											336.19
ANR_31	AELANPGJ_01155	Argininosuccinate lyase				153.27		138.88					310.45			121.26	282.6	101.21				177.47		83.14	80.44	85.98
ANR_31	AELANPGJ_01156	Argininosuccinate synthase		177.05	202.34	332.74					236	471.57		721.26	138.37	263.26	306.77	329.58		391.51	193.78		197.42	270.75	174.63	280.01
ANR_31	AELANPGJ_01157	hypothetical protein	625.58		747.25	614.41	689.45	371.16	937.17	490.52	871.53	290.25	622.26	221.97	851.68	648.15	755.26	405.71	717.29	321.3	477.07	237.14	121.51	222.2	859.87	459.58
ANR_31	AELANPGJ_01158	hypothetical protein		325.49	743.98	305.86		138.58	349.9	366.28	216.93		619.54	165.75		362.99		403.94	321.37	479.84	534.36	177.08	453.69	248.88	481.56
ANR_31	AELANPGJ_01159	hypothetical protein	2796.73	1461.53		2746.77	3082.27	622.23	785.57	1644.68	1948.12	3892.76	2086.38	5953.95	1713.37		633.08	906.89	962.02	538.65	1599.6	2385.38	407.43	1117.51	1081.16	385.24
ANR_31	AELANPGJ_01160	D-inositol 3-phosphate glycosyltransferase	170.21				187.58			200.19	237.12										194.7	193.56			87.73
ANR_31	AELANPGJ_01161	hypothetical protein	402.92			197.86	222.03		226.35	236.95		560.82	400.77	214.44	164.56	313.09	364.83	261.31	138.6				234.79	429.33		111
ANR_31	AELANPGJ_01162	Lon protease	321.25									447.14		683.9		249.63		208.34
ANR_31	AELANPGJ_01163	hypothetical protein									752.68
ANR_31	AELANPGJ_01164	hypothetical protein
ANR_31	AELANPGJ_01165	hypothetical protein					201.53		205.46									118.59	125.8
ANR_31	AELANPGJ_01166	hypothetical protein						218.1	275.35				243.77			190.44				188.8	280.34
ANR_31	AELANPGJ_01167	2-succinylbenzoate--CoA ligase					94.36			100.69		119.17				66.53	77.52			65.96			49.89	45.61	44.13	141.52
ANR_31	AELANPGJ_01168	Undecaprenyl-phosphate 4-deoxy-4-formamido-L-arabinose transferase										313.14			367.54							255.85		119.86
ANR_31	AELANPGJ_01169	hypothetical protein
ANR_31	AELANPGJ_01170	hypothetical protein		73.44				62.53				97.8					63.62							74.87
ANR_31	AELANPGJ_01171	hypothetical protein						511.84	646.2	676.44							520.76	372.99						306.41
ANR_31	AELANPGJ_01172	Regulator of RpoS	250.23		298.9	245.76		445.39		294.31		696.6	248.9				226.58	162.29	344.3	578.34		284.57		133.32	386.94	413.62
ANR_31	AELANPGJ_01173	hypothetical protein	1011.58	528.64	604.16	496.76		900.25	568.29	594.88	2818.56	704.01	2012.4	538.39	413.15	786.06		328.02	347.96	779.32	578.58	1150.4	884.2	1077.88	782.11	1393.41
ANR_31	AELANPGJ_01174	hypothetical protein				175.55	196.99		200.82			746.36			438.01		323.68	115.92		137.7		203.27	104.15	95.23
ANR_31	AELANPGJ_01175	hypothetical protein					350.88	566.68			443.55	443.15	950.05					825.92	219.03		364.19	362.07		169.62	328.21
ANR_31	AELANPGJ_01176	Thymidylate synthase				428.4	240.36	194.09		256.51			216.93	232.15			394.95	141.44	150.04		249.48			116.19		240.33
ANR_31	AELANPGJ_01177	dCTP deaminase						317.34																189.98
ANR_31	AELANPGJ_01178	o-succinylbenzoate synthase	182.86	382.25			201.53	162.74		430.15			181.89	194.65			331.15	118.59	251.6	140.88	418.36	207.96	106.56	194.85		201.51
ANR_31	AELANPGJ_01179	hypothetical protein									332.29	331.99								367.51
ANR_31	AELANPGJ_01180	hypothetical protein			267.04		246.39	397.92										144.99	153.8				260.55	119.11	230.47
ANR_31	AELANPGJ_01181	3-oxoacyl-[acyl-carrier-protein] synthase 2	851.03	177.89	203.31	1170.16		454.42	191.24	400.37	1185.61		507.9	181.18	417.1	264.52	616.46	1103.85		524.51	389.4	387.13	198.37	544.09	526.39	281.34
ANR_31	AELANPGJ_01182	3-oxoacyl-[acyl-carrier-protein] synthase 3			212.97		589.48	158.67		209.7	248.39	248.16					484.31	115.63	122.66			202.76	103.89	379.95	367.59	294.71
ANR_31	AELANPGJ_01183	hypothetical protein	2965.02	2283.44	2423.24	1379.4	1375.89	2222.07	2279.36	1835.42	3043.67	1086.06	2794.02	2823.89	1019.78	1576.41	2684.71	2226.54	2791.32	1322.46	1963.62	1597.21	2182.45	2078.52	2734.83	2923.43
ANR_31	AELANPGJ_01184	L-arabinose transport system permease protein AraQ	454.25	237.38			250.31	404.25	255.19	267.13			677.74			529.46			156.25					121	585.34	125.14
ANR_31	AELANPGJ_01185	hypothetical protein	341.23	178.32				455.51					169.71	363.22	139.37	530.31	308.97		234.75	394.32	195.17		298.26	181.8	263.82	470.03
ANR_31	AELANPGJ_01186	Protein TsgA
ANR_31	AELANPGJ_01187	hypothetical protein							167.98					159.15
ANR_31	AELANPGJ_01188	hypothetical protein
ANR_31	AELANPGJ_01189	hypothetical protein				288.24			824.36	172.59	408.87		145.96	312.4			265.74	95.17	302.86	113.05	167.86		85.51	234.54		80.85
ANR_31	AELANPGJ_01190	DNA gyrase subunit A				83.29			95.28	199.47							153.57	55	116.68					45.18	43.71
ANR_31	AELANPGJ_01191	hypothetical protein					235.32							227.28				138.48							110.06
ANR_31	AELANPGJ_01192	hypothetical protein						334.04										243.43						199.98	193.47	206.81
ANR_31	AELANPGJ_01193	hypothetical protein	409.86	214.19				182.38	230.25					218.14		159.24			140.99					109.18		225.83
ANR_31	AELANPGJ_01194	Protein TolB	100.3		119.81	197.03		89.27					99.77					130.1	69.01						103.4	55.27
ANR_31	AELANPGJ_01195	hypothetical protein					189.85						342.69				155.98	335.15	474.04						88.79
ANR_31	AELANPGJ_01196	hypothetical protein	197.01	308.86	117.66	290.23	217.12	438.31	110.67	115.85	411.69	274.21		209.7	160.92	229.63	178.38	127.77	135.53			112.02	114.8	104.96	101.55	434.19
ANR_31	AELANPGJ_01197	hypothetical protein	599.3	1252.74	1789.62	588.59		1333.36	336.67	704.86	834.91		298.05	318.96	489.54	232.84		971.67	1030.73		342.77	681.54	523.84	319.29	308.9	495.31
ANR_31	AELANPGJ_01198	Polyribonucleotide nucleotidyltransferase	307.4	963.85	367.18	301.91	1355.13	547.14	345.38		428.25	2139.34	305.76		251.1	1194.33	278.34	996.8	422.96	236.82	1054.91	349.58	537.38	818.87	950.67	1185.6
ANR_31	AELANPGJ_01199	Molybdopterin molybdenumtransferase						156.71																		97.02
ANR_31	AELANPGJ_01200	GTP pyrophosphokinase	193.27		230.86	379.64		344		340.97	134.63	134.51	192.24	102.86	157.87	150.18	87.5	313.36	199.44	148.89			112.62	257.42	298.86	212.98
ANR_31	AELANPGJ_01201	Pentalenene oxygenase	156.74						176.11			218.17								241.5	179.3			83.51		172.72
ANR_31	AELANPGJ_01202	Serine/threonine-protein kinase PknD	257.46	67.27	76.88	63.22	141.87	114.56	144.64		89.67		256.09	68.51		100.03	58.28	83.49	132.84		73.63		75.01	102.88	99.53	70.93
ANR_31	AELANPGJ_01203	hypothetical protein	430.92	150.13	343.15	282.15	395.76	383.49	242.08	337.88	300.16	199.93	71.44	76.45	234.66	167.42	325.15	419.2	98.82	663.95	246.46	163.35	334.8	344.37	481.24	514.43
ANR_31	AELANPGJ_01204	Fumarate hydratase class II	150.77	157.59	360.2	444.25	166.17	402.54	169.4	354.67	420.1	419.73	149.97	320.98		234.32	409.56	293.35	311.18	348.47		342.93	351.44	80.33	388.58	249.22
ANR_31	AELANPGJ_01205	Superoxide dismutase [Mn]	349.59	730.76			385.28	1244.47	392.79	411.17	974.06	1946.38	347.73	1116.37	856.69	1086.61	949.62		721.51	2154.59		795.13	407.43	558.76	360.39	963.09
ANR_31	AELANPGJ_01206	hypothetical protein
ANR_31	AELANPGJ_01207	hypothetical protein				120.76	271.03	109.43				171.15		130.88						94.73
ANR_31	AELANPGJ_01208	hypothetical protein		221.18		415.68			237.77	248.9				225.26			191.62	411.73		163.03		240.66			218.16	116.6
ANR_31	AELANPGJ_01209	Maltose transport system permease protein MalF	400.65	558.34	478.57	393.5	588.75	237.71	150.05	628.3	186.06	743.56	132.84	284.32	654.55	207.55	241.85	519.68	183.76	308.66	458.31	455.63	544.76	498.07	481.86	367.92
ANR_31	AELANPGJ_01210	hypothetical protein	1278.58	1633.3	1696.93	2232.44	1878.83	1770.02	2234.65	1503.8	2572.92	2175.14	2826.18	1965.87	1508.59	1655.89	1286.34	1658.41	2443.37	1641.69	1300.07	1615.6	1821.25	1967.89	1244.84	2269.99
ANR_31	AELANPGJ_01211	Riboflavin biosynthesis protein RibF						204.74								357.53				177.23
ANR_31	AELANPGJ_01212	tRNA pseudouridine synthase B	232.3						261											178.96
ANR_31	AELANPGJ_01213	Bifunctional oligoribonuclease and PAP phosphatase NrnA	220.79				243.34		248.07				219.62			171.57	199.92	286.39					257.32		113.81	364.96
ANR_31	AELANPGJ_01214	Ribosome-binding factor A			604.16			450.13		594.88		704.01		1615.17				328.02	347.96			1150.4	884.2	538.94	782.11
ANR_31	AELANPGJ_01215	Translation initiation factor IF-2	118.27			116.16		210.51	398.65	139.1	329.53			125.89	193.22	91.9	214.18		81.36	273.34		269	206.75	189.03	243.84
ANR_31	AELANPGJ_01216	hypothetical protein	466.12		278.39	343.35	770.57	311.12	523.71	274.11	649.37	324.4	347.73	496.16	475.94	362.2	422.06	680.17	801.68	538.65	266.6	132.52	475.33	372.5	720.77	898.89
ANR_31	AELANPGJ_01217	Succinyl-diaminopimelate desuccinylase				150.31			171.95					162.9									89.18		157.77
ANR_31	AELANPGJ_01218	2%2C3-bisphosphoglycerate-dependent phosphoglycerate mutase		304.24	347.7			259.05	327.05						237.77
ANR_31	AELANPGJ_01219	hypothetical protein								553.65
ANR_31	AELANPGJ_01220	hypothetical protein				294.3										232.84			206.15					159.64		165.1
ANR_31	AELANPGJ_01221	6-phosphogluconolactonase			344.88
ANR_31	AELANPGJ_01222	hypothetical protein					357.26																			178.61
ANR_31	AELANPGJ_01223	Mycothiol acetyltransferase										297.2	212.39		174.42				146.89				124.42
ANR_31	AELANPGJ_01224	Aerobic glycerol-3-phosphate dehydrogenase			151.58						176.79			405.23	103.66			82.3	87.3	293.28			147.89		65.41	139.84
ANR_31	AELANPGJ_01225	6-phosphogluconate dehydrogenase%2C NAD(+)-dependent%2C decarboxylating			281.14			209.46					234.12		192.26								137.15			129.68
ANR_31	AELANPGJ_01226	Glucose-6-phosphate 1-dehydrogenase		153.69	175.64	144.42					204.85		292.52				133.14	190.73						78.34
ANR_31	AELANPGJ_01227	2-succinyl-6-hydroxy-2%2C4-cyclohexadiene-1-carboxylate synthase		210.56		395.72	222.03		226.35	473.89					164.56	156.55	364.83	130.65					117.39	214.66	207.68	333
ANR_31	AELANPGJ_01228	hypothetical protein	1129.45	843.19	578.19	475.4	533.47	861.56	906.43	948.85		224.58	1123.44	686.99		376.13	730.48	313.92	222		184.57	183.49	846.2	171.92	499	622.31
ANR_31	AELANPGJ_01229	Lipopolysaccharide export system ATP-binding protein LptB			330.18			492
ANR_31	AELANPGJ_01230	High-affinity branched-chain amino acid transport ATP-binding protein LivF
ANR_31	AELANPGJ_01231	High-affinity branched-chain amino acid transport system permease protein LivH					230.49				291.36			222.62		162.51							121.87	111.42
ANR_31	AELANPGJ_01232	hypothetical protein						357.57	225.71		559.74		199.82		164.1			260.57			229.8	456.92
ANR_31	AELANPGJ_01233	Glycerol kinase	142.63	149.08	340.74	140.09				167.76	198.71				116.51					109.88	163.16	162.21	166.23		147.04	157.18
ANR_31	AELANPGJ_01234	Hydroxyacylglutathione hydrolase	221.48																152.37					118
ANR_31	AELANPGJ_01235	Lipopolysaccharide export system ATP-binding protein LptB	526.32				290.03																153.35	140.2	135.64	289.99
ANR_31	AELANPGJ_01236	Long-chain-fatty-acid--CoA ligase FadD15	221.14		132.07			196.8		130.04			109.98			85.92			152.13			125.74	128.86		56.99	60.92
ANR_31	AELANPGJ_01237	High-affinity branched-chain amino acid transport system permease protein LivH	227.12													176.49			156.25					121	117.07
ANR_31	AELANPGJ_01238	hypothetical protein				385.91	216.52											127.41	270.32	151.36	224.74		114.48		202.53
ANR_31	AELANPGJ_01239	hypothetical protein	1067.08	1115.28	1062.17	524.01	392.01	633.1	599.46	209.17	247.77	1237.72	530.7	567.93	435.82	829.18	805.17	576.7	1101.16	685.06		202.25	310.9	284.25	183.34	881.92
ANR_31	AELANPGJ_01240	High-affinity branched-chain amino acid transport ATP-binding protein LivF	259.33				285.81					360.97		276.05	211.84						296.65			138.16
ANR_31	AELANPGJ_01241	hypothetical protein		536.24										546.14	419.1					790.53
ANR_31	AELANPGJ_01242	Putative amino-acid ABC transporter-binding protein YhdW	4158.4	5650.1	4470.41	5309.36	8478.48	4810.98	4905.81	5379.96	4634.6	4341.05	7238.48	4205.09	6453.87	6139.49	5836.18	7416.39	6150.74	4645.25	3567.61	2600.97	5088.68	4984.81	4072.46	7102.76
ANR_31	AELANPGJ_01243	hypothetical protein	230.8	120.61	137.84	226.68	127.18	102.7			160.77		229.57		282.79	269.01	104.49	149.68	238.17	177.81			201.74	122.96		127.17
ANR_31	AELANPGJ_01244	hypothetical protein		108.66	372.53	102.1	229.15	370.08	116.8				103.41			161.57	188.26	202.27	143.04				60.58		267.92	57.28
ANR_31	AELANPGJ_01245	Glutamine transport ATP-binding protein GlnQ		296.96	339.39	279.05	313.14	252.86		334.18	395.83	790.96		604.88	232.09	220.78								151.38	292.9
ANR_31	AELANPGJ_01246	hypothetical protein				384.85							389.76					254.13	269.58
ANR_31	AELANPGJ_01247	Membrane-bound lytic murein transglycosylase F	2033.46	1518.08	693.98	1854.49	1600.77	2585.25	652.78	1366.66	1416.45	1617.36	1300.27	1546.09	1305.09	1580.12	1446.68	1695.57	1898.56	1230.88	1163.05	330.36	1608.13	1779.82	1572.19	1840.67
ANR_31	AELANPGJ_01248	hypothetical protein	434.86		259.71			193.5	732.88		302.91		432.54	694.32	177.61		196.87	141.01		502.52		247.27	126.7	115.84
ANR_31	AELANPGJ_01249	hypothetical protein				393.5		237.71		157.08		557.67	132.84	142.16					91.88				155.65
ANR_31	AELANPGJ_01250	putative peptidase		185.88		174.67		158.27	199.82						145.27	138.2	161.03	346.02		137.01			103.63	189.5		97.99
ANR_31	AELANPGJ_01251	hypothetical protein	2317.79	1118.07	425.93	1400.85	982.47	1269.36	1802.88	2096.96	1490.31	1240.82	1596.08	948.91	873.82	969.8	1775.8	1040.65	1839.86	1510.91	1835.54	1013.79	935.05	1519.81	1562.27	1670.01
ANR_31	AELANPGJ_01252	High-affinity branched-chain amino acid transport system permease protein LivH					520.52			277.74				251.37			213.82		162.46			268.55		377.44	243.44	130.11
ANR_31	AELANPGJ_01253	hypothetical protein		227.94			240.36							232.15				141.44						116.19
ANR_31	AELANPGJ_01254	Lipopolysaccharide export system ATP-binding protein LptB	278.58		332.76	273.6					388.1		277.1			216.47										153.49
ANR_31	AELANPGJ_01255	High-affinity branched-chain amino acid transport ATP-binding protein LivF		317.18										323.03		235.82			208.78			345.12
ANR_31	AELANPGJ_01256	putative ABC transporter ATP-binding protein		122.6			129.27		131.79	137.96			116.67	249.71	95.81	91.15		152.14	80.7	180.73	134.18				120.92	323.14
ANR_31	AELANPGJ_01257	Vitamin B12 import ATP-binding protein BtuD	118.86	124.23					133.55					253.04		369.45		77.09	81.77				69.26	126.65	122.53	327.45
ANR_31	AELANPGJ_01258	Sec-independent protein translocase protein TatC		280.22												208.33	242.76					304.9
ANR_31	AELANPGJ_01259	Sec-independent protein translocase protein TatB	385.49	402.91							537.05							250.01						205.38	198.7
ANR_31	AELANPGJ_01260	ECF RNA polymerase sigma factor SigK																240.89
ANR_31	AELANPGJ_01261	hypothetical protein	253.8											270.15	207.31
ANR_31	AELANPGJ_01262	putative protein																	119.08					92.22		95.37
ANR_31	AELANPGJ_01263	hypothetical protein		828.2							1103.94															436.6
ANR_31	AELANPGJ_01264	hypothetical protein												188.84			160.63							94.52
ANR_31	AELANPGJ_01265	Acyl-CoA dehydrogenase	1270.27	379.33	650.28	534.68	1399.96	1453.46		1067.16	758.43	757.75	541.5	772.65	889.38	846.06	821.56	1059.19	624.21	1398.02	415.16	825.48	211.49	290.04	1122.42	499.93
ANR_31	AELANPGJ_01266	hypothetical protein		121	276.58	113.71			130.08	136.17		322.29		246.47	189.14	89.96		150.17		89.19	132.43	131.66		185.04	59.67	191.37
ANR_31	AELANPGJ_01267	Flavodoxin	824.47	3446.84	984.81	1214.61	454.32	1100.6	1389.51	1454.54	1722.91	1147.58	820.08	1316.41	1010.2	1281.32	2239.58	1604.09	567.2	1270.34	3300.9	937.61	960.87	1537.38	1274.89	227.13
ANR_31	AELANPGJ_01268	hypothetical protein	163.2	341.13	97.47	400.7	539.57	290.47	275.04	95.97	454.71	567.88	405.82	434.28	199.96	190.22	369.42	264.6	112.27	188.59	186.68	185.59	285.29	304.31	252.35	224.8
ANR_31	AELANPGJ_01269	putative protein											207.42										121.51	111.1
ANR_31	AELANPGJ_01270	hypothetical protein						153.68		203.1					141.05			111.99				196.38	100.62		89.01	95.14
ANR_31	AELANPGJ_01271	Agmatine deiminase	192.75
ANR_31	AELANPGJ_01272	N-carbamoyl-D-amino acid hydrolase	245.07															158.94	168.6	188.8		278.7		261.14		135.03
ANR_31	AELANPGJ_01273	Alpha-xylosidase	103.21					91.85												79.51			60.14			56.87
ANR_31	AELANPGJ_01274	hypothetical protein		424.72				180.82						216.28				131.77		156.53						111.95
ANR_31	AELANPGJ_01275	Lactose transport system permease protein LacF														163.47	190.49		144.73
ANR_31	AELANPGJ_01276	hypothetical protein	502.23	174.97	999.84	822.1	553.51	446.96	376.19	196.9	932.9	466.03	333.04	178.2	136.75	520.35	606.33	217.14	345.51	515.89	383	190.38	487.77	445.95	86.29	737.92
ANR_31	AELANPGJ_01277	3-phenylpropionate-dihydrodiol/cinnamic acid-dihydrodiol dehydrogenase	107.89	112.77	128.87	105.96		384.07	121.22			150.17	107.32			167.68		69.97		83.12		122.7		172.44	111.22	59.45
ANR_31	AELANPGJ_01278	hypothetical protein	138.75	145.02	82.87	68.13	152.91	246.96	155.89	81.59	96.65	96.56	69	221.54	170	377.35	62.82	134.97		53.45	317.43	78.89	121.28	73.92	178.79	38.22
ANR_31	AELANPGJ_01279	hypothetical protein		226.56			119.45	289.37		127.47	150.99	150.86		115.37	88.53		196.27	210.87	149.13	83.5			126.31			59.72
ANR_31	AELANPGJ_01280	hypothetical protein	341.23			335.13	376.07	303.67		401.33	950.76	474.95		363.22	278.73	265.15		442.6	704.25		390.33	388.05	596.52	181.8	175.88	188.01
ANR_31	AELANPGJ_01281	ESX secretion system protein EccC	133.97	233.37	213.37	263.15	295.3	158.97	200.7	315.14	124.43	62.16	88.84	95.07	36.48	242.9	404.35	231.69	583.72	103.21	204.33	304.71	260.22	380.67	184.14	123.03
ANR_31	AELANPGJ_01282	hypothetical protein	197.01	411.81			434.24	350.65	221.35	231.71			195.96	419.41		612.34			271.07		225.36		114.8	209.92	406.18	325.64
ANR_31	AELANPGJ_01283	hypothetical protein	3565.83	5217.65	2555.58	2801.71	3143.91	3808.07	1602.56	2516.36	2980.63	1985.31	5674.97	3795.64	4077.83	3879.19	1937.23	3237.59	4906.29	4944.78	2447.38	4055.15	2909.03	3039.63	4043.52	3143.54
ANR_31	AELANPGJ_01284	hypothetical protein	3241.66	2710.47	2323.26	3820.51	2858.1	2307.92	2185.31	3812.66	4516.1	2707.24	3224.41	4830.82	3707.12	3022.75	2935.2	7988.87	5352.32	3496.31	5191.41	7373	5289.15	6217.42	4678.46	3929.43
ANR_31	AELANPGJ_01285	hypothetical protein	720.37	2258.72	860.47	3537.51	1587.83	4487.63	4046.88	8472.58	7025.04	2005.36	2866.14	4600.78	3530.59	1679.3	4565.87	2335.93	2477.92	3329.82	4944.2	5734.56	2518.64	3454.12	4826.98	4762.94
ANR_31	AELANPGJ_01286	hypothetical protein	6483.32	4517.45	6883.73	6367.52	6351.34	5769.81	4046.88	10167.1	7025.04	10026.8	7881.9	5367.58	4707.45	6717.21	7174.94	5606.22	8920.53	9989.46	7416.31	4915.33	13013	8827.21	7797.43	3969.12
ANR_31	AELANPGJ_01287	Serine/threonine-protein kinase PknD	71.89			70.61		63.98	242.32	84.55		100.07	143.02	76.53	58.72			46.62	98.92		164.47	81.76	83.79	153.21	37.06	237.67
ANR_31	AELANPGJ_01288	Serine/threonine-protein kinase PknD	110.48			217.02	60.88	245.81	124.13	64.97		153.78	439.58	176.4	135.37	128.78	150.06	179.13	76.01	127.67			32.19	58.86	56.95	91.31
ANR_31	AELANPGJ_01289	Succinate-semialdehyde dehydrogenase [NADP(+)] GabD	155.71	162.75	186			277.15		366.28	216.93		154.88	165.75			140.99	100.99				177.08
ANR_31	AELANPGJ_01290	5-aminovalerate aminotransferase DavT									231.59							107.81
ANR_31	AELANPGJ_01291	Methylmalonate-semialdehyde dehydrogenase [acylating]	147.35	770.02	880.02	434.15	162.39		331.11	346.61		205.09	439.69	156.84	240.72	114.5	266.84	286.68	101.37	227.03	337.1	167.57	171.73	78.5	151.9	162.37
ANR_31	AELANPGJ_01292	hypothetical protein	609.54				671.78	1084.92								473.65								324.75	314.18	335.85
ANR_31	AELANPGJ_01293	Spermidine-binding periplasmic protein SpuE	368.56	770.42	660.36	1628.9	1827.86	1148	828.2	650.22	1026.92	256.5	916.5	588.47	1204.23	715.98	333.72	478.05	633.89	709.85	421.6	419.14	751.69	687.25	664.9	812.28
ANR_31	AELANPGJ_01294	Gamma-aminobutyraldehyde dehydrogenase	443.88	154.64			326.13	263.35		174.02			147.17	157.5	362.58	229.95	133.97		101.79		169.25	336.53	172.44	157.66
ANR_31	AELANPGJ_01295	Spermidine/putrescine import ATP-binding protein PotA			241.32			179.8							165.03	313.98			138.99	155.64			470.91			445.26
ANR_31	AELANPGJ_01296	Inner membrane ABC transporter permease protein YdcU	224.27				247.16	199.58															130.68
ANR_31	AELANPGJ_01297	Inner membrane ABC transporter permease protein YdcV												287.55			244.6						157.42		139.24	148.84
ANR_31	AELANPGJ_01298	hypothetical protein																	231.43							185.35
ANR_31	AELANPGJ_01299	hypothetical protein	285.27					253.87		671.03		397.06		303.65	233.02	221.67		185.01						151.98		157.18
ANR_31	AELANPGJ_01300	Glucose--fructose oxidoreductase	200.33		239.29		220.78			235.61					163.64	311.33			413.45	154.33					103.26
ANR_31	AELANPGJ_01301	hypothetical protein								345.18	408.87				479.46					452.2			171.02		151.27
ANR_31	AELANPGJ_01302	Chromate transport protein	371.44	388.22					208.67	218.43							168.16								191.45
ANR_31	AELANPGJ_01303	hypothetical protein				149.98	336.61					212.56	455.7				138.28					347.34		81.36	78.71	252.43
ANR_31	AELANPGJ_01304	Sensor histidine kinase TodS	1114.32	582.33						1965.9	776.2			593.07						429.23	637.34	633.62				306.99
ANR_31	AELANPGJ_01305	Serine-protein kinase RsbW	221.14	462.25		434.37			248.46	130.04		769.5	439.92	117.69		171.84	100.12	501.95	304.27	255.54			64.43	176.72	113.98	243.69
ANR_31	AELANPGJ_01306	Anti-sigma-B factor antagonist				1859.54	695.56			742.29	1758.48		627.76				571.46		1302.55	486.21	721.94			1008.73	975.91	347.74
ANR_31	AELANPGJ_01308	hypothetical protein	116.91
ANR_31	AELANPGJ_01309	Glycogen phosphorylase	499.3	521.85	99.4	163.46	366.85	444.35	187	685.12	115.93	579.14	248.32	442.9	407.85	193.99	150.7	269.84	229	512.88	380.77	283.91	242.46	133.01	386.04	458.51
ANR_31	AELANPGJ_01310	hypothetical protein	227.85	238.14	272.16	223.78	251.11	608.32	768	803.95			679.91	727.6	558.35		206.31	295.54	470.25	175.53	260.64	259.12	265.54	728.35	234.88
ANR_31	AELANPGJ_01311	hypothetical protein	84.8	265.89			93.46	150.93	190.55	99.74		118.03		90.26	69.27	131.79	76.78	164.99	58.34	65.33	97	192.87		90.36	87.42	93.45
ANR_31	AELANPGJ_01312	hypothetical protein						190.02	239.9										440.68	164.5
ANR_31	AELANPGJ_01313	Ribosomal large subunit pseudouridine synthase D										322.29				179.93			159.3
ANR_31	AELANPGJ_01314	hypothetical protein	92.38	96.55		90.73	101.81	82.21						98.33	75.46	71.78	83.65	59.91		213.51			53.83	49.22
ANR_31	AELANPGJ_01317	hypothetical protein
ANR_31	AELANPGJ_01318	hypothetical protein
ANR_31	AELANPGJ_01319	2-deoxystreptamine N-acetyl-D-glucosaminyltransferase	183.81										365.66	195.65											94.74
ANR_31	AELANPGJ_01320	putative S-adenosylmethionine-dependent methyltransferase/MSMEI_2290																						133.32	128.98
ANR_31	AELANPGJ_01321	hypothetical protein	87.94					78.26	197.6				87.47			68.33			60.5	67.75	100.59		102.48
ANR_31	AELANPGJ_01322	ATP-dependent Clp protease ATP-binding subunit ClpC	86.87		311.28	170.63			195.2			241.82	172.81	184.93		135	157.31		59.76	133.84		197.57	50.62		89.55	143.58
ANR_31	AELANPGJ_01323	hypothetical protein						388.18		513.02					178.15	169.47			300.08					232.39	112.41
ANR_31	AELANPGJ_01324	Epoxyqueuosine reductase											201.53				183.45	262.79
ANR_31	AELANPGJ_01325	Bifunctional transcriptional activator/DNA repair enzyme Ada								475.23									138.99
ANR_31	AELANPGJ_01326	Pyridoxal phosphate homeostasis protein	291.09				641.61			342.36			289.54		475.55	226.19	263.57	566.34	400.51	448.51	332.98		169.62		150.04	160.38
ANR_31	AELANPGJ_01327	hypothetical protein			1026.34	1687.78	946.96	764.67					854.66	914.61	701.86	667.67		557.24
ANR_31	AELANPGJ_01328	Beta-barrel assembly-enhancing protease	54.15	56.6	64.68		119.36			63.69	150.88					42.08		35.12			61.94				83.73	29.84
ANR_31	AELANPGJ_01329	hypothetical protein													425.22
ANR_31	AELANPGJ_01330	hypothetical protein				249.26							252.45									288.62				279.67
ANR_31	AELANPGJ_01331	Cys-tRNA(Pro)/Cys-tRNA(Cys) deacylase YbaK		457.29					983.17					465.72		339.98	396.16		301	337.07	500.49	497.56	254.95			241.07
ANR_31	AELANPGJ_01332	hypothetical protein							1128.57
ANR_31	AELANPGJ_01333	Sulfur carrier protein TtuD							284.14										173.98				147.37
ANR_31	AELANPGJ_01334	hypothetical protein	128.96		308.09		284.26						256.55	274.55	210.69	100.21	116.77			99.35			75.15	68.71	199.42	284.23
ANR_31	AELANPGJ_01335	hypothetical protein	134.05	140.11																			78.12	142.84
ANR_31	AELANPGJ_01336	Adaptive-response sensory-kinase SasA	656.29	114.32		214.85					457.15		108.8		89.35	169.99	198.08	141.88	75.25					58.28		60.27
ANR_31	AELANPGJ_01337	hypothetical protein				473.26		428.84	541.41															256.73
ANR_31	AELANPGJ_01338	hypothetical protein		225.87			238.18		242.81	254.18					176.53			140.16		166.49					111.39	238.15
ANR_31	AELANPGJ_01339	hypothetical protein			747.25													405.71
ANR_31	AELANPGJ_01340	hypothetical protein							346.88									200.22
ANR_31	AELANPGJ_01341	hypothetical protein
ANR_31	AELANPGJ_01342	Monoacylglycerol lipase			307.53						358.68	358.36			210.31	400.12				198.35
ANR_31	AELANPGJ_01343	hypothetical protein							167.98	175.85		208.1								115.18				79.65
ANR_31	AELANPGJ_01344	Lipopolysaccharide export system ATP-binding protein LptB		288.91	330.18	814.45		246		325.11		384.75	549.9		677.38	214.79		358.54		212.95	316.2		161.08			456.91
ANR_31	AELANPGJ_01345	Long-chain-fatty-acid--CoA ligase FadD15			129.66	213.22	119.63	289.81	121.96		151.22	151.09		115.54	177.34	168.7	196.57	140.8	149.35			123.44	63.25	289.16	55.95
ANR_31	AELANPGJ_01346	High-affinity branched-chain amino acid transport system permease protein LivH			839.27	172.52	193.59	156.32	197.36		734.14			186.98	286.97	409.49		227.84		135.33		399.52		93.58
ANR_31	AELANPGJ_01347	hypothetical protein			229.61		211.85		431.96	226.09	267.8	535.12	191.21											204.83		105.91
ANR_31	AELANPGJ_01348	hypothetical protein	1248.43	2120.33	2236.83	1072.86	1719.86	2083.19	1227.35	917.71	1087.03	1520.48	1552.23	1328.89	1147.25	848.84	423.9	1518.1	858.87	1202.23	535.53	887.34	1454.97	1330.25	1126.11	1031.8
ANR_31	AELANPGJ_01349	High-affinity branched-chain amino acid transport ATP-binding protein LivF		281.27						316.52			267.69				243.68			207.33			156.82		138.71	296.56
ANR_31	AELANPGJ_01350	Phenylacetate-coenzyme A ligase	176.09	184.04			388.14	470.13	197.85	414.22	245.32	245.1					318.89	456.8		135.66			102.61	93.82
ANR_31	AELANPGJ_01351	ATP-dependent 6-phosphofructokinase	217.43				239.63			511.45	302.91							141.01					126.7		224.14
ANR_31	AELANPGJ_01352	Regulatory protein AtoC				574.12			656.79	2750.12		813.65	581.45	622.24	1432.49	1362.71	1058.6			1801.38		664.78	681.27	622.87	301.31	966.25
ANR_31	AELANPGJ_01353	hypothetical protein	363.24	253.1	144.63		533.77		272.08	284.82	168.68	168.53	120.44				109.63	78.53			138.5			193.52	62.41	266.85
ANR_31	AELANPGJ_01354	hypothetical protein										259.86						121.08					108.79
ANR_31	AELANPGJ_01355	hypothetical protein					313.14								232.09
ANR_31	AELANPGJ_01356	Non-canonical purine NTP phosphatase			455.54
ANR_31	AELANPGJ_01357	hypothetical protein										542.43	193.82				352.87						113.55
ANR_31	AELANPGJ_01358	Beta-barrel assembly-enhancing protease	211.31	386.49	315.5	415.07	232.88	376.11	178.06	186.4	294.38	147.06	315.28	224.93	302.06	205.25	239.16	308.34	290.74	366.28	241.72		215.48	253.3	81.69	291.07
ANR_31	AELANPGJ_01359	hypothetical protein	575.91	601.92	343.95	188.54	211.57	170.84	323.53	451.57	668.6	400.8	381.9	102.17	470.43	372.93	173.82	124.5	462.23	147.89	329.39	218.31	111.86	204.55	247.37	528.86
ANR_31	AELANPGJ_01360	Nucleoside diphosphate kinase	466.12	974.35			1027.42		523.71				463.64	992.32	380.75	362.2		302.3	320.67					248.34	480.51	256.83
ANR_31	AELANPGJ_01361	hypothetical protein			186.81							217.69		166.48	127.75				107.59
ANR_31	AELANPGJ_01362	hypothetical protein			185.19	152.27	170.86				215.99	215.79	154.21		126.64	120.47		100.55				176.31				85.42
ANR_31	AELANPGJ_01363	hypothetical protein												751.61											363.95
ANR_31	AELANPGJ_01364	hypothetical protein
ANR_31	AELANPGJ_01365	hypothetical protein		487.18		457.8	513.71				649.37		463.64								533.2		271.62
ANR_31	AELANPGJ_01366	3-oxoacyl-[acyl-carrier-protein] reductase FabG			662.93			246.96					276.02					179.97
ANR_31	AELANPGJ_01367	hypothetical protein				446.13																			234.14
ANR_31	AELANPGJ_01368	Serine 3-dehydrogenase																					158.62			149.98
ANR_31	AELANPGJ_01369	Maltodextrin glucosidase														89.24				176.95	131.37				177.58
ANR_31	AELANPGJ_01370	Fructokinase		234.4				199.58					223.07					145.44		172.77			261.37
ANR_31	AELANPGJ_01371	hypothetical protein		141.44			149.14	120.43						144.05		210.31		87.76	93.1	104.25				144.19
ANR_31	AELANPGJ_01372	Alpha-amylase						117.32	296.22				131.12					85.49						70.23	135.89	72.63
ANR_31	AELANPGJ_01373	Carboxypeptidase 1	142.06	148.48	169.69			126.43			197.92	197.74			232.09	110.39	128.63		97.73		162.51	323.12	82.78	302.75	146.45
ANR_31	AELANPGJ_01374	Omega-amidase YafV						236.82					529.38		434.74	413.56	240.95	172.58	183.07				310.13	141.77
ANR_31	AELANPGJ_01375	hypothetical protein				233.09								126.31				76.96
ANR_31	AELANPGJ_01376	hypothetical protein		980.76		921.61		835.1											645.56
ANR_31	AELANPGJ_01377	hypothetical protein								117.48								64.78				113.59				55.03
ANR_31	AELANPGJ_01378	hypothetical protein									1482.9
ANR_31	AELANPGJ_01379	hypothetical protein					161.06			171.88			290.73	155.56			132.32		100.54	112.59					75.33
ANR_31	AELANPGJ_01380	Vitamin B12 import ATP-binding protein BtuD													184.35
ANR_31	AELANPGJ_01381	Prolipoprotein diacylglyceryl transferase		240.44		225.94	507.08	614.21	516.96		640.99	320.21	228.83		187.92	357.53		149.2	633.07	708.93	526.32		402.17	490.26	237.16	126.76
ANR_31	AELANPGJ_01382	hypothetical protein		241.22			763.09	205.4		271.45	321.53	321.25	229.57	245.67	377.05	179.34	626.94	149.68		533.42		524.94			118.96	127.17
ANR_31	AELANPGJ_01384	hypothetical protein		273.03	312.04				293.51	307.25				278.07									152.23
ANR_31	AELANPGJ_01385	hypothetical protein					370.74						334.61						231.43
ANR_31	AELANPGJ_01386	Nucleoid-associated protein	548.59								764.26							355.78	754.81				639.35	292.27	282.76
ANR_31	AELANPGJ_01387	Recombination protein RecR							419.52								338.09				427.12		217.58
ANR_31	AELANPGJ_01388	ATP-dependent helicase/deoxyribonuclease subunit B		137.52			72.51		221.76		183.31		65.44		107.48	51.12		85.33	45.26	101.37	150.52	74.82		35.05		36.25
ANR_31	AELANPGJ_01389	hypothetical protein										405.17			237.77		263.57	377.56	200.26						150.04
ANR_31	AELANPGJ_01390	hypothetical protein			1703.72		1047.97	423.12	534.19		1324.72	1323.54	945.83		388.36	1108.34		308.34	654.17	366.28	1087.73		1108.2	506.6	1715.43	1047.85
ANR_31	AELANPGJ_01391	hypothetical protein	1927.47	1007.27	1151.16	946.52		3430.7	2165.63		1342.62			1025.85	1574.45			1875.05	1326.02	742.46	1102.42		561.59	1026.9		531
ANR_31	AELANPGJ_01392	hypothetical protein	460.11					818.94	516.96	541.15			457.66	489.76	375.84	357.53	416.61	298.4	633.07				268.11
ANR_31	AELANPGJ_01393	hypothetical protein	145.54		173.85	285.89		259.05	327.05	171.18			144.77				131.78							232.62	75.02
ANR_31	AELANPGJ_01394	hypothetical protein
ANR_31	AELANPGJ_01395	hypothetical protein								458.35			387.63		318.33	302.83		252.74								214.72
ANR_31	AELANPGJ_01396	hypothetical protein		235.88		221.65		200.85	253.57				224.48							173.87			131.51
ANR_31	AELANPGJ_01397	hypothetical protein		161.34						181.56			153.54							118.92
ANR_31	AELANPGJ_01398	Monomeric sarcosine oxidase						164.85	208.13			257.83	552.76				167.73	120.13	127.44	142.71						102.06
ANR_31	AELANPGJ_01399	hypothetical protein		285.59
ANR_31	AELANPGJ_01400	hypothetical protein														395.84	461.25	165.18
ANR_31	AELANPGJ_01401	hypothetical protein	173.52	181.36		170.42		308.85	194.96	408.17	241.74	483.04		184.7			314.23	450.13	238.75	267.36	396.98	394.66	101.11	184.89	536.63	764.85
ANR_31	AELANPGJ_01402	Septum formation protein Maf								391.96													194.19			183.62
ANR_31	AELANPGJ_01403	hypothetical protein
ANR_31	AELANPGJ_01404	Undecaprenyl-phosphate mannosyltransferase	288.73						324.41				574.39		471.7	224.36			397.27					153.83
ANR_31	AELANPGJ_01405	hypothetical protein														88.53
ANR_31	AELANPGJ_01406	hypothetical protein	394.01		235.32	193.49			221.35	463.42	274.46		391.92	209.7		153.09	356.76	127.77	135.53				114.8			217.1
ANR_31	AELANPGJ_01407	hypothetical protein	230.42	361.25	275.24	113.15	126.98	307.6	258.9	271.01	321.02	320.73	229.2			358.11			158.52			262.05	67.14	61.38		444.36
ANR_31	AELANPGJ_01408	hypothetical protein		3240.78			1139.1				1439.92	1438.63	1028.07					670.31							532.74	569.48
ANR_31	AELANPGJ_01409	hypothetical protein				384.85					545.9	545.41						254.13							403.95
ANR_31	AELANPGJ_01410	Cyclohexadienyl dehydrogenase	415.84			408.41	229.15	185.04	233.61	244.54	579.32	289.4	413.63	221.32		323.13			858.24	160.18			242.32		321.51	114.56
ANR_31	AELANPGJ_01411	Peroxiredoxin OsmC		1064.83	608.47			453.34	572.34			709.04		542.23					350.45	392.44	582.71	1158.61			525.13	561.35
ANR_31	AELANPGJ_01412	3-oxoacyl-[acyl-carrier-protein] reductase FabG
ANR_31	AELANPGJ_01413	hypothetical protein	102.96	251.09	122.98	33.71		152.71	38.56	80.73	47.81			109.6	28.03	53.34	124.3	66.77	118.05	52.88	78.52	39.03	20		70.76	132.37
ANR_31	AELANPGJ_01414	hypothetical protein	270.14	282.34									268.7													148.84
ANR_31	AELANPGJ_01415	Kynurenine formamidase		354.94																						187.12
ANR_31	AELANPGJ_01416	hypothetical protein		90.79				77.31	195.2	204.33		120.91	86.4	92.46	212.87			112.67	119.52	66.92		98.79		92.56	44.77	95.72
ANR_31	AELANPGJ_01417	50S ribosomal protein L1		927.86	1060.41	290.63	2282.92	263.35	1329.93	348.04		411.89	1471.72	314.99	725.16	229.95	1339.72	959.57	407.16	1367.85	338.5		344.88	630.63	610.11	652.19
ANR_31	AELANPGJ_01418	50S ribosomal protein L11	502.23	524.91		493.26	553.51	1787.83		590.69	699.68	1398.1	999.11			780.52	454.75	651.43	345.51	386.92			585.32	802.72	517.74	1383.6
ANR_31	AELANPGJ_01419	Transcription termination/antitermination protein NusG	328.65	1373.97		322.78	724.4	1169.91	738.51	386.54			326.9	699.66	536.91	255.38	297.58	852.56		1012.76			957.55	525.28	338.8	362.16
ANR_31	AELANPGJ_01420	Protein translocase subunit SecE					531.07	857.67	541.41		671.31			512.92		374.44	436.31	312.51	331.51	742.46		547.99	280.79			265.5
ANR_31	AELANPGJ_01422	50S ribosomal protein L33	3820.53	1331.03	3042.36	5003.05	2807.06	5666.78	2861.72	2995.66	10645.1	8862.99	5066.93	2711.17	7281.84	7916.72	5765.58	4129.58	7008.99	5886.65	2913.55	4344.8	2226.3	4070.93	5251.33	3508.42
ANR_31	AELANPGJ_01426	hypothetical protein		752.91									716.54						495.58		824.03
ANR_31	AELANPGJ_01428	hypothetical protein			97.92		271.03		92.1		114.2		244.61		66.96	63.7	74.22		56.39	63.15	93.77				42.25	45.17
ANR_31	AELANPGJ_01429	hypothetical protein																					104.15	190.45
ANR_31	AELANPGJ_01430	Electron transport complex subunit RsxB							1001.6									578.14					519.47			491.18
ANR_31	AELANPGJ_01431	septum site-determining protein MinC						524.53	331.11				586.26		240.72			764.48							303.8
ANR_31	AELANPGJ_01432	Septum site-determining protein MinD		280.22	960.75	1053.27	590.96	1908.81	602.47	946			533.36			625	242.76	173.88	368.89		306.69			285.68		295.45
ANR_31	AELANPGJ_01433	Cell division topological specificity factor	3396.02	709.88	811.3	667.07	748.55			1597.69	946.23	945.39	675.59	722.98				880.98		523.26			395.79	361.86	350.09	374.23
ANR_31	AELANPGJ_01434	Peptidoglycan glycosyltransferase MrdB	194.32			190.85						270.48				302		126.03	133.69	299.41			113.24			107.07
ANR_31	AELANPGJ_01435	Glutamate--tRNA ligase		296.37					318.6				141.03			110.17	128.38	91.95	97.54					151.08
ANR_31	AELANPGJ_01436	hypothetical protein					281.71		287.2						208.8					196.92			148.95
ANR_31	AELANPGJ_01437	hypothetical protein											149.03								171.39	170.38
ANR_31	AELANPGJ_01438	hypothetical protein	211.62			415.68					294.82		210.5		172.86	164.44	191.62	137.24		163.03				112.75	109.08	116.6
ANR_31	AELANPGJ_01439	Peptidyl-tRNA hydrolase				362.92				869.21	514.79				301.84				254.21	284.67		420.22
ANR_31	AELANPGJ_01440	Branched-chain-amino-acid aminotransferase	227.85					202.77	512	267.98					372.23	531.15	206.31	147.77	156.75	351.07	781.91		132.77	242.78	117.44	376.62
ANR_31	AELANPGJ_01441	Lipoprotein-releasing system ATP-binding protein LolD			364.04		671.78							324.41	248.95				209.67	704.39			177.6	162.37		167.92
ANR_31	AELANPGJ_01442	hypothetical protein							428.49								345.32	247.33		293.81	436.25
ANR_31	AELANPGJ_01443	putative epimerase/dehydratase						184.5							169.35	161.1		403.35			237.15
ANR_31	AELANPGJ_01444	Bifunctional protein PaaZ		980.76			517.09	417.55	527.16	1103.67	653.65	1306.12	1400.07	998.85	766.51	1093.76		1217.14	322.78	722.92	536.71	1067.14	1367.03		725.51	517.03
ANR_31	AELANPGJ_01445	hypothetical protein	1273.51		1521.18			1133.36	715.43	748.92		886.3	3166.83	1355.59	1040.26			412.96		981.11		724.13	742.1	678.49	328.21
ANR_31	AELANPGJ_01446	Aspartyl/glutamyl-tRNA(Asn/Gln) amidotransferase subunit B			175.64				165.21	345.89			146.26		120.11	228.52	266.29	286.09		113.28	168.2
ANR_31	AELANPGJ_01447	hypothetical protein								253.41					176			279.46			246.46	490.05	125.55			118.71
ANR_31	AELANPGJ_01448	Cell division protein FtsZ		723.67	827.05	510.02	572.31	154.05	1166.92		723.45	481.87	1549.6	737.02	565.58	403.52	470.2	561.3	357.25	266.71	198.01	1574.82	706.08	553.33	446.11	381.5
ANR_31	AELANPGJ_01449	Cell division protein FtsA		360.09	205.76		569.55	153.3			239.99		171.35			267.72	779.88	111.72				195.9	100.38	183.55	177.58	189.83
ANR_31	AELANPGJ_01450	Cell division protein FtsQ		276.07			291.1
ANR_31	AELANPGJ_01451	hypothetical protein	203.18						114.14		141.53				82.98				69.89			115.53		54.12		55.97
ANR_31	AELANPGJ_01452	Processive diacylglycerol beta-glucosyltransferase	182.4	190.63			201.02				254.1	253.88	181.42						250.96		208.64	207.42
ANR_31	AELANPGJ_01453	hypothetical protein																	743.38
ANR_31	AELANPGJ_01454	hypothetical protein				312.69						886.3	316.68		260.07					245.28			371.05			175.42
ANR_31	AELANPGJ_01455	hypothetical protein
ANR_31	AELANPGJ_01457	hypothetical protein					1786.31											1051.17								893.05
ANR_31	AELANPGJ_01458	hypothetical protein						1133.36											876.12
ANR_31	AELANPGJ_01459	hypothetical protein	645.4	337.28	385.46	316.94	1066.94		1087.71	379.54		898.33	320.98	343.5	527.19			837.13	444.01	248.61	1107.41		940.22	687.7	831.66	533.41
ANR_31	AELANPGJ_01460	hypothetical protein																				282.59				136.91
ANR_31	AELANPGJ_01461	Small ribosomal subunit biogenesis GTPase RsgA		464.41							619.03		883.95	236.49		172.64	201.17	144.09		171.16			258.93	118.37	229.03	367.24
ANR_31	AELANPGJ_01462	Ribosomal RNA small subunit methyltransferase H	229.31	239.67	273.91		252.73	204.08	257.65		319.47						415.27		315.52				133.63	122.17	118.2	252.7
ANR_31	AELANPGJ_01463	Cell division protein FtsL							507.14					480.46	737.4											248.7
ANR_31	AELANPGJ_01464	Stage V sporulation protein D	121.08	126.55		118.92	133.44	107.76	136.04	142.41	168.68		120.44				109.63	78.53	249.9	279.84		137.7		258.03	62.41	133.43
ANR_31	AELANPGJ_01465	Ribose-phosphate pyrophosphokinase		442.36			466.46	188.33	237.77	995.59	294.82		420.99	225.26	864.31	657.77	574.85	274.49	291.17	489.1	242.08	240.66	123.32	225.49		233.2
ANR_31	AELANPGJ_01466	hypothetical protein	398.42	416.41		978.25	219.55	709.14	895.29	702.89	1110.1	1109.11	396.3	1060.24	325.45	928.78	721.5	387.58	685.24	767.35	227.88	453.09		1061.32	513.4	439.04
ANR_31	AELANPGJ_01467	hypothetical protein	585.76	535.69	524.76	503.39	322.78	456.13	740.4	258.35	714.04	305.75	728.31	701.45	478.48	568.96	530.39	902.23	755.59	394.86	586.3	416.34	554.67	507.12	754.81	242.06
ANR_31	AELANPGJ_01468	hypothetical protein	450.23	564.68	752.91	795.94	198.48	641.09	607.03	741.35	627.24	250.67	806.1	575.1	441.32	1119.54	326.13	700.78	1362.86	277.49	412.02	204.81	577.19	431.77	510.55	1091.51
ANR_31	AELANPGJ_01469	hypothetical protein											250.66													138.85
ANR_31	AELANPGJ_01470	Thiol-disulfide oxidoreductase ResA
ANR_31	AELANPGJ_01471	Mycothiol acetyltransferase			344.88
ANR_31	AELANPGJ_01472	GDP-L-fucose synthase				435.05	244.09										200.54		304.74		253.35		129.06			244.06
ANR_31	AELANPGJ_01473	hypothetical protein					485.17
ANR_31	AELANPGJ_01474	D-inositol-3-phosphate glycosyltransferase															165.58
ANR_31	AELANPGJ_01475	GTPase Der	278.04	290.6			153.21			163.51			138.28	147.98						214.2			81.01	74.07		76.6
ANR_31	AELANPGJ_01476	hypothetical protein		871.79	498.16	409.61				490.52	1162.04				340.67								243.03	444.39	214.97
ANR_31	AELANPGJ_01477	hypothetical protein				242.36				290.24				262.67		191.75		160.04					143.8	131.47
ANR_31	AELANPGJ_01478	GMP synthase [glutamine-hydrolyzing]				268.88							136.16						94.17			155.67		72.93
ANR_31	AELANPGJ_01479	hypothetical protein			767.44		708.09		721.88		895.08			1367.8	1574.45			833.36				730.66	374.39	1026.9	331.16	354
ANR_31	AELANPGJ_01480	Protein tas									305.71		218.27	233.58				142.31			251.01		127.87	467.64	113.11
ANR_31	AELANPGJ_01481	Protein lysine acetyltransferase Pat		163.28		76.72	86.09	69.52	87.76	183.74		108.72		83.15			141.46	101.32		60.18					120.79	172.15
ANR_31	AELANPGJ_01482	hypothetical protein	108.38	113.28	647.31	106.45	238.9	192.91	243.55	254.95		452.58	215.61	115.37	265.6	168.44	196.27	351.45	223.69	250.5	495.92	123.26	189.47	230.97	279.33	358.31
ANR_31	AELANPGJ_01483	hypothetical protein		741.67	423.81				398.65				1411.68		1159.3	275.71	963.8	460.21	732.28	1093.37		403.5	413.51	756.13	182.88	390.99
ANR_31	AELANPGJ_01484	Oligopeptide transport ATP-binding protein OppD	841.49	219.88	1256.43	1033.08	1622.96	1123.33	236.37	989.72	879.24	585.64	418.51	895.73	1031.06	326.94	1523.88	1091.48	1157.83	1134.5	481.29	1196.21	735.53	672.48	759.04	1159.12
ANR_31	AELANPGJ_01485	Oligopeptide transport ATP-binding protein OppF	831.68		248.36	204.21	229.15	370.08	467.22		579.32		206.81	885.28	339.68	1292.53	376.53	269.69	715.2	480.54	237.84	236.45	121.16	664.64	643.02	229.12
ANR_31	AELANPGJ_01486	hypothetical protein		184.5							245.93									136
ANR_31	AELANPGJ_01487	hypothetical protein	362.01	378.36		355.55		322.17			1008.67		720.17	385.34			655.58						210.95	192.87
ANR_31	AELANPGJ_01488	Aconitate hydratase A	158.48		94.65	77.83	261.99	282.08	178.06	279.6	110.39		78.82	168.7	129.45	369.45	143.5	102.78	163.54		181.29	180.23	138.53	126.65	245.06	130.98
ANR_31	AELANPGJ_01489	hypothetical protein								213.43		505.17			296.46			470.75	374.53	139.8				96.68
ANR_31	AELANPGJ_01490	hypothetical protein
ANR_31	AELANPGJ_01491	Monofunctional biosynthetic peptidoglycan transglycosylase				85.94												56.75							45.1
ANR_31	AELANPGJ_01492	hypothetical protein			432.42										295.71			469.56						192.87
ANR_31	AELANPGJ_01493	hypothetical protein					140.6	227.08		150.05	177.74			135.8	104.21		115.52	165.48			145.94	145.09	74.34	67.97	65.76	70.29
ANR_31	AELANPGJ_01494	Epoxide hydrolase A						210.16										306.3	162.46					125.81
ANR_31	AELANPGJ_01495	Carnitine monooxygenase oxygenase subunit						339.4					189.67					123.67	262.37		436.25		111.12	101.59	98.29
ANR_31	AELANPGJ_01496	hypothetical protein	285.27		340.74	280.17	314.39	507.74	320.51	335.51	397.42		567.5		233.02	1108.34	258.3	185.01	196.25				166.23	455.94	147.04	157.18
ANR_31	AELANPGJ_01497	hypothetical protein	265.12			520.76				311.82		369.02			433.12			171.94	364.78		303.27	301.5			409.96
ANR_31	AELANPGJ_01498	ATP-dependent DNA helicase PcrA	90.73				100	80.75			126.4						82.16	117.69					158.62		46.77
ANR_31	AELANPGJ_01499	hypothetical protein	897.06	781.32	1250.11	1027.88	329.55	665.28	1511.85	703.38	624.87	832.41	594.86	1114.03	488.51	464.71	1218.39	678.74	720	575.91	171.03	170.03	174.25	477.93	539.44	1235.67
ANR_31	AELANPGJ_01500	Alkaline phosphatase synthesis transcriptional regulatory protein PhoP					343.22	277.15							508.77		563.97								160.52	686.36
ANR_31	AELANPGJ_01501	hypothetical protein						1113.47						1331.8			1132.89				1431.22
ANR_31	AELANPGJ_01502	hypothetical protein							208.13							143.94		120.13		142.71						102.06
ANR_31	AELANPGJ_01503	Leu/Ile/Val-binding protein	2647.89	2951.99	2108.57	2600.6	4280.08	2827.78	1785.03	2491.44	4672.6	3194.18	4740.84	2254.84	2883.9	2469.07	3196.76	3205.54	3036.07	2039.93	2221.22	2609.75	3291.69	3385.73	2456.69	3306.94
ANR_31	AELANPGJ_01504	High-affinity branched-chain amino acid transport system permease protein LivH		198.77	908.65	186.78	209.59									591.11		246.67					221.64	101.32	98.02
ANR_31	AELANPGJ_01505	hypothetical protein			121.35	99.78		180.82			141.53					78.94	91.99	197.66	69.89	78.27	232.42	231.06	59.2	54.12	52.36	111.95
ANR_31	AELANPGJ_01506	Sulfate/thiosulfate import ATP-binding protein CysA				257.51						364.95		279.09		407.48	712.22	170.04	180.38		299.92	298.17		139.69
ANR_31	AELANPGJ_01507	High-affinity branched-chain amino acid transport ATP-binding protein LivF		935.62					335.26				296.81		243.74	231.87	540.37			229.88	341.34		347.76	158.98	461.41
ANR_31	AELANPGJ_01508	hypothetical protein				432.36		391.78	494.62				437.88	468.6	359.6		398.61	285.5				1001.27	513.06	1172.7	680.73	485.11
ANR_31	AELANPGJ_01509	hypothetical protein	307.4			301.91		273.57	345.38														179.13
ANR_31	AELANPGJ_01510	hypothetical protein			207.27		191.24	154.42														197.33	101.11
ANR_31	AELANPGJ_01511	Ubiquinone biosynthesis O-methyltransferase
ANR_31	AELANPGJ_01512	hypothetical protein		851.86		400.24		362.67	457.88		567.74		405.35		332.88	1266.67	737.99		841.08		466.17		474.94	434.23	210.05	224.54
ANR_31	AELANPGJ_01513	ATP-dependent 6-phosphofructokinase	221.48	231.48			244.09	591.32	497.69			308.28							304.74		253.35	503.75				244.06
ANR_31	AELANPGJ_01514	1-pyrroline-5-carboxylate dehydrogenase 2			163.82			366.16	154.09			190.9							94.35	105.66			79.92
ANR_31	AELANPGJ_01515	hypothetical protein													118.4					111.67				77.23	74.71	159.73
ANR_31	AELANPGJ_01516	hypothetical protein			256.58																				110.72
ANR_31	AELANPGJ_01517	ATP-dependent helicase/nuclease subunit A	62.01		74.07	60.91		110.38				86.32	123.37		101.31	96.38	56.15	80.44	42.66				36.14		31.96	102.51
ANR_31	AELANPGJ_01518	Arginine--tRNA ligase	124.68															80.86	85.77						128.53
ANR_31	AELANPGJ_01519	Histidinol-phosphate aminotransferase		153.37				130.59
ANR_31	AELANPGJ_01520	hypothetical protein
ANR_31	AELANPGJ_01521	hypothetical protein				476.48				570.6				516.41	396.29	376.99										267.31
ANR_31	AELANPGJ_01522	HTH-type transcriptional regulator BetI
ANR_31	AELANPGJ_01523	Caffeyl-CoA reductase-Etf complex subunit CarE			495.27			184.5	232.93				412.42				187.72		427.87			235.76	362.42		213.72	228.46
ANR_31	AELANPGJ_01524	Caffeyl-CoA reductase-Etf complex subunit CarD	274.29					244.11	308.19	322.61	382.13					213.14	248.36		188.7				159.84	146.14	141.38
ANR_31	AELANPGJ_01525	hypothetical protein	465.36	729.57	277.93	342.79		310.61	653.57	273.67	162.08	647.74	347.16	123.84	285.1	632.82	421.37	603.61	560.26	179.26	798.49	396.92	406.76	371.9	359.8	448.71
ANR_31	AELANPGJ_01526	hypothetical protein			549.59		507.08				640.99	640.42	457.66								526.32			245.13	237.16	253.51
ANR_31	AELANPGJ_01527	hypothetical protein
ANR_31	AELANPGJ_01528	hypothetical protein	502.23	262.46	299.95	246.63	276.75			295.35		349.53			205.12	195.13	227.37	162.86				285.57			388.3	138.36
ANR_31	AELANPGJ_01529	ADP-ribose pyrophosphatase	805.84	842.24		395.72	888.11	358.58		1421.67							364.83	261.31	554.38		460.9					666
ANR_31	AELANPGJ_01530	hypothetical protein						900.25								393.03			347.96					269.47		278.68
ANR_31	AELANPGJ_01531	hypothetical protein		115.21							153.56				90.04								64.23	58.73		60.73
ANR_31	AELANPGJ_01532	Diphtheria toxin repressor			373.62										255.5	486.11										344.69
ANR_31	AELANPGJ_01533	hypothetical protein						124.94				195.4		149.43	114.67	109.09									72.36
ANR_31	AELANPGJ_01534	hypothetical protein							977.17													989.06
ANR_31	AELANPGJ_01535	Arginase						420.32	265.33				234.89			183.5	213.82	306.3				268.55			121.72
ANR_31	AELANPGJ_01536	hypothetical protein					545.82						985.24				448.43
ANR_31	AELANPGJ_01537	hypothetical protein		205.91		386.98							195.96						135.53
ANR_31	AELANPGJ_01538	hypothetical protein	961.14	1205.46	918.45	943.97		2052.87	647.94	1130.44	1339.01	1337.81	382.41	613.85	628.08	448.12	174.06	623.33	396.74	740.46	659.67	874.43	672.09	921.72	891.74	635.49
ANR_31	AELANPGJ_01539	dTDP-4-dehydrorhamnose 3%2C5-epimerase	389.71	407.31								542.43							268.1
ANR_31	AELANPGJ_01540	Daunorubicin/doxorubicin resistance ATP-binding protein DrrA	217.43		519.43													141.01					126.7
ANR_31	AELANPGJ_01541	hypothetical protein			186	305.86	343.22	415.73		183.14								100.99	107.12		178.12	177.08
ANR_31	AELANPGJ_01542	hypothetical protein	169.4	177.05	202.34	166.37	186.69	452.27	190.33	398.47		235.78	673.99		138.37	263.26	153.38	219.72	116.54		193.78		98.71		87.31	93.34
ANR_31	AELANPGJ_01543	hypothetical protein	230.05						129.24								104.15	74.6		88.62					237.16
ANR_31	AELANPGJ_01544	Queuine tRNA-ribosyltransferase					206.29												128.77			212.87				103.13
ANR_31	AELANPGJ_01545	Phosphate-binding protein PstS 1												273.07
ANR_31	AELANPGJ_01546	hypothetical protein																					312.46
ANR_31	AELANPGJ_01547	Mycothiol S-conjugate amidase							279.19														144.8
ANR_31	AELANPGJ_01548	hypothetical protein																								297.68
ANR_31	AELANPGJ_01549	hypothetical protein																	75.48							60.45
ANR_31	AELANPGJ_01550	putative multidrug resistance ABC transporter ATP-binding/permease protein YheH	234.59	122.6	280.22	115.2	129.27	208.78					116.67		191.63	91.15	531.04	76.07					136.7	187.48
ANR_31	AELANPGJ_01551	Acetyltransferase																					227.09	207.62
ANR_31	AELANPGJ_01552	hypothetical protein									3204.97
ANR_31	AELANPGJ_01553	hypothetical protein				315.51	708.09	285.89	721.88	377.83	447.54					249.63	290.88	208.34	221	494.97				171.15
ANR_31	AELANPGJ_01554	hypothetical protein						373.34												323.19			244.46
ANR_31	AELANPGJ_01555	putative N-succinyldiaminopimelate aminotransferase DapC												194.65					125.8
ANR_31	AELANPGJ_01556	hypothetical protein		108.34																					53.43	57.11
ANR_31	AELANPGJ_01557	hypothetical protein					708.09														734.95				331.16	1062.01
ANR_31	AELANPGJ_01558	hypothetical protein										992.65				554.17
ANR_31	AELANPGJ_01559	hypothetical protein				316.94								343.5	527.19				222
ANR_31	AELANPGJ_01561	hypothetical protein				130.43					185.02	184.85	132.1			206.39	120.25					151.03			136.91	73.17
ANR_31	AELANPGJ_01562	Phosphatidylcholine synthase													248.95				209.67
ANR_31	AELANPGJ_01563	30S ribosomal protein S4	682.45		815.18	1675.66	1880.33	1518.37	2300.33	2006.66	950.76	949.91	2375.88	1452.88	557.46	1856.07	1544.84	2212.98	2347.51	1840.16	780.66	2716.37	1193.04	727.18	1758.82	1128.07
ANR_31	AELANPGJ_01564	hypothetical protein			403.73	331.96	745	300.8	379.75	1192.59	470.87	470.45	336.19	359.78	276.09	262.64	1224.16	438.4	232.53	260.39		768.75	393.91	360.15	1045.29	931.14
ANR_31	AELANPGJ_01565	tRNA-2-methylthio-N(6)-dimethylallyladenosine synthase			369.57		170.49		173.81			215.33	307.75	494.01	252.73	240.42		300.98	319.28	238.36			270.44	247.26	239.21	170.47
ANR_31	AELANPGJ_01566	hypothetical protein																		481.95					644.9
ANR_31	AELANPGJ_01567	hypothetical protein	520.56							612.25							471.35
ANR_31	AELANPGJ_01568	hypothetical protein						947.28										690.32						567.09
ANR_31	AELANPGJ_01569	hypothetical protein						488.21					272.83		224.06	213.14	496.73		188.7				159.84		141.38	302.26
ANR_31	AELANPGJ_01570	hypothetical protein	302.19	631.68		296.79	333.04			1066.25	1683.97	841.23	300.58	643.33	740.53	939.27	547.24	979.9	1247.36	1629.64		343.66	880.46	482.99	934.56	832.51
ANR_31	AELANPGJ_01571	hypothetical protein	1105.68	577.81		542.97	609.29			650.22		769.5	549.9	1176.94	1354.76	429.59			380.33	851.81	632.4		644.3		284.96	304.61
ANR_31	AELANPGJ_01572	Oligoendopeptidase F%2C plasmid	116.91		279.3	229.65	257.7	104.05				488.19	232.58	124.45		272.54	105.86	75.82	321.72	540.41	133.74	398.87	136.25	249.15	542.35	257.67
ANR_31	AELANPGJ_01573	Protein TolB				131.91		239.05										87.1	92.4				156.53			148
ANR_31	AELANPGJ_01574	hypothetical protein					376.07
ANR_31	AELANPGJ_01575	hypothetical protein	812.72		728.09	598.66	671.78	180.82			283.06	848.42	808.4		165.97	315.77	367.95	527.08	559.12	156.53	1394.52	462.13	355.19	541.24	418.91	335.85
ANR_31	AELANPGJ_01576	2-oxoglutarate oxidoreductase subunit KorA	463.09	121	414.87	454.82	255.19	515.16	520.31	136.17	322.58	805.73	921.26		1040.26	539.78	524.14	600.67	238.94	713.53		1053.29	337.32	493.45	656.42	446.53
ANR_31	AELANPGJ_01577	Deoxyadenosine/deoxycytidine kinase																						175.9		181.92
ANR_31	AELANPGJ_01578	hypothetical protein																				1067.14			483.68
ANR_31	AELANPGJ_01579	hypothetical protein	127.35					113.34					126.67		104.03	98.96	115.31		175.22	98.11			74.21		196.92	280.67
ANR_31	AELANPGJ_01580	hypothetical protein	128.04		152.94	125.75				150.59		178.21			104.59				176.17	197.28	146.46			68.21	66	141.09
ANR_31	AELANPGJ_01581	DNA polymerase III subunit alpha		57.29	65.48	53.84	181.24		61.59		76.37		109.05	116.7	44.78					42.23	62.71	62.34	63.89	29.2	56.51	30.2
ANR_31	AELANPGJ_01582	hypothetical protein		134.54	307.53	505.72	283.75	114.56			358.68			137.03	210.31	100.03		166.97		198.35			75.01	137.17	132.71	283.71
ANR_31	AELANPGJ_01584	hypothetical protein	488.95	146.01	500.6	343.01	230.94	248.65	392.4	410.77	583.86	97.22	347.39	446.11	285.28	108.55	316.23	453	480.54	322.87	639.21	317.74	407.03	595.42	324.03	307.89
ANR_31	AELANPGJ_01585	Glutamyl-tRNA(Gln) amidotransferase subunit A	292.28				161.06			171.88		203.41				113.56	132.32	94.78		112.59			255.48	77.86	75.33
ANR_31	AELANPGJ_01586	hypothetical protein	258.39	270.06	462.97	507.56	284.77	114.98	145.16	303.91	359.98	179.83	128.51	275.05	105.53	100.39	116.98		88.88	298.6	147.79		75.29	344.16	332.96	71.19
ANR_31	AELANPGJ_01587	Pur operon repressor						341.23		450.96						297.94		248.66							197.63
ANR_31	AELANPGJ_01588	Ubiquinone biosynthesis O-methyltransferase		340.36														211.19				370.33
ANR_31	AELANPGJ_01589	hypothetical protein	400.65	418.75	478.57	393.5					1116.34		398.52		327.27	311.33	362.78		551.27		1374.93		233.47		206.51	441.51
ANR_31	AELANPGJ_01590	hypothetical protein						200.85										146.36							116.33
ANR_31	AELANPGJ_01591	putative FAD-linked oxidoreductase	306.08			150.31					213.21									117.9	175.06				78.88
ANR_31	AELANPGJ_01592	hypothetical protein			811.3	1334.15	748.55			798.84	946.23		675.59				1229.99	1321.47	2336.33	523.26				1085.58
ANR_31	AELANPGJ_01593	Pyridoxal 5'-phosphate synthase subunit PdxT						327.15	413.03						300.28											607.64
ANR_31	AELANPGJ_01594	hypothetical protein	209.14	218.59	499.63				234.98			291.1				325.03	189.37	135.63	287.76	322.24	478.47		121.87	334.27	215.6	230.46
ANR_31	AELANPGJ_01595	Acyl-homoserine lactone acylase QuiP	166.63	435.38	298.55	327.3	91.82	148.29	561.65	97.99	464.27	463.86	248.61		340.27	64.74	226.31	270.16	343.9	385.11	190.61	94.75	436.94	177.55	128.83	229.52
ANR_31	AELANPGJ_01596	hypothetical protein						906.68				1418.08			832.21	791.67										561.35
ANR_31	AELANPGJ_01597	Bifunctional homocysteine S-methyltransferase/5%2C10-methylenetetrahydrofolate reductase	228.21			112.07		101.55		134.21			113.5		93.21								66.49			62.87
ANR_31	AELANPGJ_01598	Exodeoxyribonuclease 7 large subunit																				195.9	100.38			189.83
ANR_31	AELANPGJ_01599	Exodeoxyribonuclease 7 small subunit																						1085.58
ANR_31	AELANPGJ_01600	hypothetical protein		131.93	150.77			112.33	141.82	296.92	703.39	351.38				196.17		163.72	86.84	291.73	144.39	287.09	73.55	67.25	325.3	69.55
ANR_31	AELANPGJ_01601	hypothetical protein				176.43							178.68												92.59
ANR_31	AELANPGJ_01602	hypothetical protein	177.4	185.42		522.71	391.03				494.3	246.93	529.38		144.91	137.85		460.21	122.05		202.93	201.75	103.38	283.55	182.88	97.75
ANR_31	AELANPGJ_01603	Cytochrome c oxidase subunit 1	374.04	130.31	1340.34	489.81	961.86	110.96	420.25		173.7	520.62	620.08	132.71	611.06	96.88	451.57	404.29	514.65	192.11	142.62	425.37	508.57	863.53	192.79	137.39
ANR_31	AELANPGJ_01604	Cytochrome c oxidase subunit 3	328.65	686.98	1177.69			292.48	1477.02	1159.61		457.44	653.8	349.83	536.91	510.76	1190.31	213.14	452.19	253.19		373.75	574.53	525.28	169.4	724.32
ANR_31	AELANPGJ_01605	hypothetical protein	911.39	476.28	1088.64		251.11	608.32	1024	803.95		634.28	453.27		372.23	1062.31	206.31	443.3	156.75	175.53	781.91		265.54	606.95	234.88	627.7
ANR_31	AELANPGJ_01606	Cytochrome c oxidase subunit 3			401.82		741.49		755.93	395.65						261.4	304.6	218.17	231.43	259.16	769.62	382.56	196.03	179.22		185.35
ANR_31	AELANPGJ_01607	hypothetical protein					1247.58						562.99		462.34			367.07	778.78				659.64	603.1	291.74	623.72
ANR_31	AELANPGJ_01608	Glucose 1-dehydrogenase 2						251.86
ANR_31	AELANPGJ_01609	Succinyl-CoA--L-malate CoA-transferase beta subunit							205.99										126.13
ANR_31	AELANPGJ_01610	hypothetical protein	481.87	503.63	287.79	236.63	796.6	643.26	270.7	283.37	1342.62	2347.49	1437.91	256.46	196.81	561.66	218.16	156.25	497.26	742.46	826.82	274	421.19	641.81	620.93	132.75
ANR_31	AELANPGJ_01611	hypothetical protein	801.31		478.57	787	1324.68	1069.68	450.16				398.52	1279.43	327.27			1039.36	1102.54	925.99	458.31	455.63	466.94	1280.74	206.51	441.51
ANR_31	AELANPGJ_01612	Non-haem bromoperoxidase BPO-A2	272.2					242.24					541.5	289.74			246.47	176.53				619.11	317.23	145.02		449.93
ANR_31	AELANPGJ_01613	hypothetical protein		370.84				315.76										230.11
ANR_31	AELANPGJ_01614	UDP-3-O-(3-hydroxymyristoyl)glucosamine N-acyltransferase		495.82	566.65	310.61			177.67	185.98			157.29		129.17	245.75		102.55	217.57		180.89		92.15	168.49	81.51
ANR_31	AELANPGJ_01615	hypothetical protein					168.66	272.39	515.85	180	213.21		304.45			237.84		99.25				174.04		163.07	78.88
ANR_31	AELANPGJ_01616	Inner membrane protein YrbG	442.96			217.52			497.69		617.11		440.6			344.21	200.54		152.37		506.7			118	456.64	488.13
ANR_31	AELANPGJ_01617	Single-stranded-DNA-specific exonuclease RecJ	124.9	130.54	149.19			222.3	140.33	146.9			124.23	132.95	102.02	97.05		81	171.85	96.22			218.34	66.54	128.75	137.63
ANR_31	AELANPGJ_01618	hypothetical protein											367.55
ANR_31	AELANPGJ_01619	Adaptive-response sensory-kinase SasA	359.41			100.85	113.17	91.39		301.94	71.53		51.07	218.61		39.9	46.49	133.19	105.97	39.56	58.73	58.39	59.84	164.13		113.16
ANR_31	AELANPGJ_01620	Putative glutamine amidotransferase		305.48		287.06		260.11							238.75	227.12		189.55		225.17	334.34	332.39
ANR_31	AELANPGJ_01621	50S ribosomal protein L19		582.33		547.21		1487.53	626	655.3	776.2	1551.02	554.2		1365.34		504.49		1149.91		1274.68			296.84	861.55	613.97
ANR_31	AELANPGJ_01622	Methionyl-tRNA formyltransferase					256.02	206.74							189.75		210.34		319.63				135.37	123.76	119.74	127.99
ANR_31	AELANPGJ_01623	hypothetical protein	147.96			145.32	163.07		166.24		206.13		147.17			114.97	133.97	191.91	101.79			168.26		78.83	76.26	81.52
ANR_31	AELANPGJ_01624	Lon protease 1	170.61			167.57	188.03			100.33	237.69		84.85	181.61	69.68	66.29	154.48	110.65	117.38		97.58	97.01		90.9	307.79	94.01
ANR_31	AELANPGJ_01625	hypothetical protein	1090.88	1425.2	1465.92	1874.95	1953.67	1213.54	2451.34	1122.66	2279.64	2087.8	2034.52	2467.53	1336.63	2013.24	1728.57	1591.82	2814.32	2311.14	2495.74	1240.58	1668.66	2179.47	2459.99	1953.44
ANR_31	AELANPGJ_01626	4-alpha-glucanotransferase	139.84	292.31	167.03	274.68	154.11				584.44	194.64			114.22	108.66	253.23	90.69	96.2	107.73		318.05		149	144.15
ANR_31	AELANPGJ_01627	hypothetical protein	1273.51	887.36	1014.12	833.84	467.84	377.79	476.95	499.28	1182.79	590.87	1266.73	903.72	1387.02	989.59	1921.86	1101.22	1168.16	981.11	485.59	965.51	1484.2	2035.47	1312.83	467.79
ANR_31	AELANPGJ_01628	hypothetical protein												451.86			384.37
ANR_31	AELANPGJ_01629	Exodeoxyribonuclease 10					403.07							389.3		284.19										201.51
ANR_31	AELANPGJ_01630	hypothetical protein				435.05					617.11								304.74				258.12
ANR_31	AELANPGJ_01631	hypothetical protein	503.11	525.84	300.48		277.24	111.94	141.32	147.93			250.22	401.66	205.48	293.21	227.78	815.72	259.59	96.9	287.76	143.04	219.88		324.16	415.81
ANR_31	AELANPGJ_01632	hypothetical protein	383.42					341.23		450.96				408.13											197.63
ANR_31	AELANPGJ_01633	Phosphoribosylformylglycinamidine synthase	125.56	65.61	74.99										102.56		113.69		43.19		71.81	71.39			64.72
ANR_31	AELANPGJ_01634	hypothetical protein																		443.08		654.06
ANR_31	AELANPGJ_01635	Adenylosuccinate lyase																						81.36	78.71
ANR_31	AELANPGJ_01636	hypothetical protein	1132.01	1774.71	676.08	1667.68		1511.14				1575.64	562.99		924.68			367.07	778.78	1744.19			659.64	301.55	291.74	1247.44
ANR_31	AELANPGJ_01637	Phosphoribosylaminoimidazole-succinocarboxamide synthase					245.62																129.87
ANR_31	AELANPGJ_01638	Amidophosphoribosyltransferase		146.73															96.58					74.79
ANR_31	AELANPGJ_01639	hypothetical protein	363.86									506.46					329.46			280.32
ANR_31	AELANPGJ_01640	putative protein YccU						919.82	580.64									335.15	711.06	398.13		587.7	301.14	275.33	266.37	284.74
ANR_31	AELANPGJ_01641	hypothetical protein	398.42	208.21	237.95		219.55	177.28		234.3								129.19	274.09	153.47		226.54		106.13		109.76
ANR_31	AELANPGJ_01642	hypothetical protein											220.99
ANR_31	AELANPGJ_01643	hypothetical protein													444.69						622.74
ANR_31	AELANPGJ_01644	hypothetical protein																								77.35
ANR_31	AELANPGJ_01645	Pyrimidine-specific ribonucleoside hydrolase RihA			262.92		242.59	195.89				306.37							302.86					117.27
ANR_31	AELANPGJ_01646	hypothetical protein	477.03		284.9																			127.07
ANR_31	AELANPGJ_01647	N5-carboxyaminoimidazole ribonucleotide mutase									613.3
ANR_31	AELANPGJ_01648	hypothetical protein					159.75		162.86	170.48	201.94										165.81				74.71
ANR_31	AELANPGJ_01649	hypothetical protein				191.9		173.88							159.6			126.72	134.42					104.1	100.71
ANR_31	AELANPGJ_01650	Regulator of RpoS	228.58			448.99			256.82	537.68	955.33		227.36		186.71		206.97	592.97	157.25	352.19	261.47	519.89	266.39	121.78	353.45	125.94
ANR_31	AELANPGJ_01651	Adaptive-response sensory-kinase SasA	177.33	92.67	141.21	116.11	65.15	184.12	166.03	173.81	41.17	41.14	176.39	31.46	48.28	160.76	133.81	19.17	81.33	91.08	33.81	67.22	17.22	94.48	106.64	130.28
ANR_31	AELANPGJ_01652	Response regulator MprA			686.98		1267.71	511.84	1292.39	676.44	1602.49	800.53	1716.22	612.2	469.8	446.91		372.99	395.67				335.14	306.41		633.78
ANR_31	AELANPGJ_01653	2-succinyl-6-hydroxy-2%2C4-cyclohexadiene-1-carboxylate synthase	195.39									271.96			159.6	151.83			134.42				113.86	208.19
ANR_31	AELANPGJ_01654	hypothetical protein	327.14								455.75						296.21
ANR_31	AELANPGJ_01655	hypothetical protein	432.22																		494.42
ANR_31	AELANPGJ_01656	Vitamin B12 import ATP-binding protein BtuD		232.93		218.88					310.48		221.68							171.69
ANR_31	AELANPGJ_01657	Single-stranded DNA-binding protein	997.43	521.24		979.62		443.83	1120.67	1173.13			496.06					323.44	686.19	384.21
ANR_31	AELANPGJ_01658	hypothetical protein	106.13	110.92				188.89	238.48		147.85	295.43			86.69	82.47	96.09	68.83						113.08	54.7
ANR_31	AELANPGJ_01659	hypothetical protein			178.21			265.56			415.71		148.4	317.63	365.62		135.09		102.64	344.82	170.67		173.88	158.98	153.8
ANR_31	AELANPGJ_01660	hypothetical protein																	242.89	271.99						194.53
ANR_31	AELANPGJ_01661	hypothetical protein				173.8		157.49					176.02					114.77	121.74					94.28		97.5
ANR_31	AELANPGJ_01662	hypothetical protein			385.46			143.59		189.77	224.78						146.1	104.64	222	124.3	184.57					177.8
ANR_31	AELANPGJ_01663	hypothetical protein	162.45	339.58				144.57		191.07	226.32	678.35	161.59	172.92	132.7	378.7		632.14	111.76						167.47	179.02
ANR_31	AELANPGJ_01664	hypothetical protein	520.56													404.5
ANR_31	AELANPGJ_01665	hypothetical protein			128.87								107.32	114.85		83.84		69.97	74.23	83.12
ANR_31	AELANPGJ_01666	hypothetical protein	266.11	278.13			293.28				741.45		264.69	849.77			240.95			205.01	304.4		155.07	141.77	274.32	146.62
ANR_31	AELANPGJ_01667	Magnesium-chelatase 38 kDa subunit		199.3	227.77	187.28		169.7				530.83		608.93	311.52	296.35		247.33	131.18				333.35	101.59		420.26
ANR_31	AELANPGJ_01668	hypothetical protein	232.3	242.79		228.15	256.02			273.22	323.63		462.13			180.51	210.34									127.99
ANR_31	AELANPGJ_01669	hypothetical protein	176.09		420.67	172.95	194.07	156.71	197.85	207.11		490.2			143.84	136.83	159.44	228.4	242.29	406.98		200.25	410.45	93.82	272.29	97.02
ANR_31	AELANPGJ_01670	hypothetical protein			575.58				541.41			670.71				374.44	436.31	625.02	663.01						248.37
ANR_31	AELANPGJ_01671	Bifunctional polymyxin resistance protein ArnA	219.44		262.11		483.68	195.29			611.41		218.27		179.25					169.05	1255.07	249.55	255.74		113.11	241.81
ANR_31	AELANPGJ_01672	IS200/IS605 family transposase ISAsp20				496.76		900.25					503.1	538.39	413.15	786.06	457.97							269.47		836.05
ANR_31	AELANPGJ_01673	Gamma-glutamyl phosphate reductase	169.8		202.82		561.41	302.23		199.71					138.7	131.95		110.12						90.47	87.52
ANR_31	AELANPGJ_01674	hypothetical protein								901.92				816.27				497.33	527.56			872.08		408.55		845.04
ANR_31	AELANPGJ_01675	Dephospho-CoA kinase	358.37	187.28		175.99	394.96	159.47	402.65	421.5		498.82	178.23		292.74	139.24		348.63	369.82	276.09	204.97	611.33	104.42	95.47	461.8	394.92
ANR_31	AELANPGJ_01676	hypothetical protein				503.9	565.45	456.6			714.78		510.34	546.14	838.2	398.68	464.56	332.74	705.94				298.98	546.7	528.91
ANR_31	AELANPGJ_01677	hypothetical protein	849.01	887.36	1014.12	1667.68		755.57	953.91					2711.17		659.73	2306.23		584.08	1308.14		965.51	1978.93		875.22
ANR_31	AELANPGJ_01678	hypothetical protein								296.39			250.66		205.85			163.43
ANR_31	AELANPGJ_01679	hypothetical protein																388.67
ANR_31	AELANPGJ_01680	UvrABC system protein A	73.52				243.09	130.86				307.01	73.13	78.26	120.11		66.57	47.68						78.34		81.02
ANR_31	AELANPGJ_01681	hypothetical protein				603.82		273.57	345.38	361.55	428.25		305.76	327.21	251.1	238.87	556.68	797.44	634.43	236.82	1054.91	699.16	537.38	163.77	950.67	338.74
ANR_31	AELANPGJ_01682	hypothetical protein	332.48	173.75									165.35	176.95	135.79	129.18	150.52	215.62	114.37		190.16				171.37	91.6
ANR_31	AELANPGJ_01683	L-asparaginase 1															191.05
ANR_31	AELANPGJ_01684	hypothetical protein					261.99			279.6	331.18			253.04		184.72	215.25	154.17			271.93			126.65		261.96
ANR_31	AELANPGJ_01685	hypothetical protein											451.83										264.7		234.14
ANR_31	AELANPGJ_01686	hypothetical protein	692.39																		792.03
ANR_31	AELANPGJ_01687	SPBc2 prophage-derived aminoglycoside N(3')-acetyltransferase-like protein YokD
ANR_31	AELANPGJ_01688	hypothetical protein			484.01	795.94	446.58		910.55	476.58			403.05			629.74	366.9		1115.07	936.51		460.81	472.25	1079.41	208.86	446.53
ANR_31	AELANPGJ_01689	putative ABC transporter ATP-binding protein		313.18		294.3											271.32	194.33						319.29
ANR_31	AELANPGJ_01690	Thioredoxin reductase		230.77	791.2	867.4			744.22	259.69	615.2	307.32	658.86		180.36	171.57		286.39	455.69	510.3	252.57	753.28	128.66	352.9	341.42	243.31
ANR_31	AELANPGJ_01691	hypothetical protein	775.18		925.94			689.87					771.06			602.36	1403.79		533.29	597.2		881.55				854.22
ANR_31	AELANPGJ_01692	hypothetical protein											319.54	341.95				208.34			734.95		187.2
ANR_31	AELANPGJ_01693	hypothetical protein			316.68			235.94			369.35		263.71								303.27			141.25
ANR_31	AELANPGJ_01694	hypothetical protein							385.23					364.97				222.36				389.92
ANR_31	AELANPGJ_01695	Pyrimidine-specific ribonucleoside hydrolase RihA																							113.11
ANR_31	AELANPGJ_01696	putative enoyl-CoA hydratase echA8		284.5		267.34													187.26
ANR_31	AELANPGJ_01697	Adaptive-response sensory-kinase SasA	533.21	417.97	159.23	130.92	146.91	118.63	299.54				132.59	283.79	217.77	310.75	241.4	86.45	183.41	308.09	152.48		155.36		137.42	146.89
ANR_31	AELANPGJ_01698	hypothetical protein
ANR_31	AELANPGJ_01699	Serine/threonine-protein kinase PknD							94.94								76.51							45.02
ANR_31	AELANPGJ_01700	hypothetical protein	306.08		365.61							426.03			250.02							348.08			157.77
ANR_31	AELANPGJ_01701	2-iminobutanoate/2-iminopropanoate deaminase							589.18
ANR_31	AELANPGJ_01702	hypothetical protein
ANR_31	AELANPGJ_01703	DNA-directed RNA polymerase subunit beta	541.1	169.66	64.63	478.29	596.34	192.62	364.77	381.84	376.91	376.58	699.68	518.37	353.59	504.56	391.95	561.47	186.13	416.86	433.27	184.6	472.96	547.73	306.79	447.2
ANR_31	AELANPGJ_01704	hypothetical protein
ANR_31	AELANPGJ_01705	hypothetical protein
ANR_31	AELANPGJ_01706	hypothetical protein															139.77
ANR_31	AELANPGJ_01707	hypothetical protein													150.92		167.29
ANR_31	AELANPGJ_01708	hypothetical protein																			222.89				100.44
ANR_31	AELANPGJ_01709	hypothetical protein		177.89								236.91	169.3
ANR_31	AELANPGJ_01710	hypothetical protein					163.75		166.93									96.36	102.21					79.16		81.86
ANR_31	AELANPGJ_01711	hypothetical protein	516.79									719.31					467.93	335.15		398.13						284.74
ANR_31	AELANPGJ_01712	H(+)/Cl(-) exchange transporter ClcA	118.07	123.41		231.93				277.74		164.35		125.68	192.9		106.91	153.15	81.23	90.96		134.28				65.06
ANR_31	AELANPGJ_01713	Chaperone protein ClpB	82.54	86.27		81.07	90.97	146.92	92.74						134.85	64.14	74.74						48.1
ANR_31	AELANPGJ_01714	hypothetical protein	3013.37	3149.49	1199.8	986.52	1107.01	893.91	1128.57	2362.78	1399.35	1398.1	1998.23	1069.2	2461.47	3122.09		1302.85	1382.05	2321.49			585.32	535.15	4141.89	2213.76
ANR_31	AELANPGJ_01715	Copper-exporting P-type ATPase B						86.7		114.59						75.71				75.06			56.77	51.91
ANR_31	AELANPGJ_01716	Putative N-acetylmannosamine-6-phosphate 2-epimerase																86.13
ANR_31	AELANPGJ_01717	hypothetical protein	663.41	346.69	1188.64	1303.12	913.93	1328.4	745.38	390.13	1155.28	230.85	1319.76	1235.79	677.38	902.14	450.52	1183.17	798.7	638.86	948.6	188.61	869.81	618.53	341.95	822.44
ANR_31	AELANPGJ_01718	Lactose transport system permease protein LacF						206.06		272.33		322.29	460.63	492.94					318.59			263.32			119.35	127.58
ANR_31	AELANPGJ_01719	L-arabinose transport system permease protein AraQ	255.61					227.48											175.85						131.75	281.68
ANR_31	AELANPGJ_01720	hypothetical protein																								83.6
ANR_31	AELANPGJ_01721	Putative cystathionine beta-synthase		306.74				130.59						156.2				95.17	100.95				85.51		75.64	161.7
ANR_31	AELANPGJ_01722	Tyrosine recombinase XerC																							103.84	111
ANR_31	AELANPGJ_01723	hypothetical protein					1288.49
ANR_31	AELANPGJ_01724	hypothetical protein	2161.11	752.91	1720.93	707.5	793.92	641.09		847.26	2007.16	1002.68		3067.19	588.43	1119.54	652.27	2335.93	495.58	554.97		1638.44	839.55	1151.37	2227.84
ANR_31	AELANPGJ_01725	hypothetical protein	158.31	82.73	94.55	77.74	174.47	211.32	177.87	186.19	330.81	220.35	157.46		64.66	123.01	143.34	102.67	163.36		90.54	90.01	92.25	42.17	203.99	43.61
ANR_31	AELANPGJ_01726	hypothetical protein																140.58
ANR_31	AELANPGJ_01727	hypothetical protein									405.53					226.19								465.25
ANR_31	AELANPGJ_01728	hypothetical protein				187.28			214.25									123.67		146.9	218.13	216.85
ANR_31	AELANPGJ_01729	hypothetical protein		260.17		122.24		110.76	139.84		173.39		247.6		305		112.7	161.44	171.25	95.88	142.37		145.05		192.46	205.73
ANR_31	AELANPGJ_01730	Alanine dehydrogenase 2	384.46		229.61										157.02			124.67	132.25			218.61	112.02
ANR_31	AELANPGJ_01731	hypothetical protein	463.09	968.02	1659.47	1364.47	1020.75	412.13	520.31	2723.33			1842.52	985.88	756.55	1079.55	419.31	1802	318.59	1070.3	1589.21	1579.93	809.56	246.72	1193.48	1275.79
ANR_31	AELANPGJ_01732	hypothetical protein		931.72	2129.65			793.35						1897.82				1156.28		686.78	1019.74			474.94	459.49
ANR_31	AELANPGJ_01733	IS1595 family transposase ISSpgl1				374.56	420.31	339.4							311.52								444.47	406.37	196.57
ANR_31	AELANPGJ_01734	hypothetical protein								194.61
ANR_31	AELANPGJ_01735	DNA-3-methyladenine glycosylase 1			448.35										306.6										193.47
ANR_31	AELANPGJ_01736	Protein TolB			141.51	116.35								126.1
ANR_31	AELANPGJ_01737	hypothetical protein												316.3							339.91
ANR_31	AELANPGJ_01738	hypothetical protein
ANR_31	AELANPGJ_01739	5'-methylthioadenosine/S-adenosylhomocysteine nucleosidase																	181.71
ANR_31	AELANPGJ_01740	Putative cytochrome P450 139	158.13					140.73	177.67		220.3			168.32		122.88	286.36			121.82				84.25		87.13
ANR_31	AELANPGJ_01741	hypothetical protein				545.08									226.67	215.63							323.41
ANR_31	AELANPGJ_01742	Glycerol kinase																					87.49		77.39	82.72
ANR_31	AELANPGJ_01743	hypothetical protein							189.43	198.29					137.72						192.86		98.24	89.82	86.9	92.89
ANR_31	AELANPGJ_01744	hypothetical protein																							1081.16
ANR_31	AELANPGJ_01745	hypothetical protein											223.07			348.53	203.06					510.08	130.68		231.19
ANR_31	AELANPGJ_01746	ATP-dependent RNA helicase DbpA	100.3			98.51	110.55		112.7							77.94										55.27
ANR_31	AELANPGJ_01747	10 kDa chaperonin	1485.76							873.73	3104.82						672.65
ANR_31	AELANPGJ_01748	60 kDa chaperonin	260.76	272.53	622.93		431.07	348.09	292.97	613.37	363.27	362.94	518.74			202.62	236.1		89.69	100.44	298.28		75.97	208.38		71.84
ANR_31	AELANPGJ_01749	hypothetical protein	914.31					2441.07					909.45	973.24				592.97	629.01		1045.89	1039.78	532.79		471.27
ANR_31	AELANPGJ_01750	putative GMC-type oxidoreductase										189.44						176.53					79.31
ANR_31	AELANPGJ_01751	Catechol-2%2C3-dioxygenase
ANR_31	AELANPGJ_01752	hypothetical protein
ANR_31	AELANPGJ_01753	hypothetical protein	849.01	887.36	1521.18		935.69	1888.93	476.95		1182.79	1772.6	844.49		346.75	1319.45	384.37	275.31	1460.21	654.07	1456.77	965.51	742.1	452.33	1312.83	233.89
ANR_31	AELANPGJ_01754	Omega-amidase YafV		266.21					286.17		354.84	354.52				197.92		165.18				289.65	296.84
ANR_31	AELANPGJ_01755	Cysteine desulfurase				144.42		130.86				204.67								113.28	336.41		171.37		75.79
ANR_31	AELANPGJ_01756	UvrABC system protein A	84.4			82.89		300.44	94.83		235.16	117.47		179.68	68.94	196.75	152.84	109.47	58.06	65.02						46.5
ANR_31	AELANPGJ_01757	hypothetical protein																						301.55		311.86
ANR_31	AELANPGJ_01758	hypothetical protein	559.35	292.31								389.28	556.37				253.23		192.4				162.97		288.31	154.1
ANR_31	AELANPGJ_01759	hypothetical protein	3519.52	4259.31	4203.99	3820.51	3470.55	3132.18	4578.75	4575.19	5677.38	3867.48	2395.28	5126.58	2874.91	3742.45	3689.97	4444.93	4205.39	2426.01	3814.1	2738.54	4209.73	2960.68	3723.67	3980.46
ANR_31	AELANPGJ_01760	Autoinducer 2 import system permease protein LsrD	4257.7	4672.52	4322.88	4390.74	3753.93	3789.13	4783.77	6760.36	3558.96	6518.92	5929.07	6344.95	4521.26	4797.29	4240.71	3865.78	5272.43	8856.33	6331.53	3631.48	4093.73	3402.57	7132.4	2815.11
ANR_31	AELANPGJ_01761	hypothetical protein		158.93		298.69	167.59	270.65		357.69			151.25			236.32	137.69		313.84	234.29		345.86	177.22	81.01	78.38	83.78
ANR_31	AELANPGJ_01762	Ribose import ATP-binding protein RbsA	416.24	145.02	165.73		305.83	370.44	155.89	489.56		193.12	138.01			107.82	376.89	179.97	95.45	213.78	158.71			147.84	143.03	152.9
ANR_31	AELANPGJ_01763	Rhamnulokinase				143.53	322.12	130.06	492.59	343.76	203.59			155.56	238.75	113.56	264.65	94.78	100.54				85.16	77.86
ANR_31	AELANPGJ_01764	3-phenylpropionate-dihydrodiol/cinnamic acid-dihydrodiol dehydrogenase	310.97	108.34		101.81	114.24	92.25	232.93	243.83			103.11	220.68		80.55		67.23	142.62		118.57	117.88		55.23	53.43	114.23
ANR_31	AELANPGJ_01765	Glucitol operon repressor						243.17			380.67															301.11
ANR_31	AELANPGJ_01766	hypothetical protein			209.82			156.32			244.71									270.65				93.58		96.78
ANR_31	AELANPGJ_01767	Phosphoglycolate phosphatase																199.36
ANR_31	AELANPGJ_01768	putative tRNA-dihydrouridine synthase		220.53	252.03													136.84	145.16
ANR_31	AELANPGJ_01769	FKBP-type peptidyl-prolyl cis-trans isomerase SlyD		421.12	481.28	395.72		717.15		473.89			400.77		329.12				554.38	931.22			469.58	214.66	415.36
ANR_31	AELANPGJ_01770	hypothetical protein	1739.43			854.18								925.77	2131.27	675.82	787.49	564.04	598.33	670.02			1013.6		448.28
ANR_31	AELANPGJ_01771	hypothetical protein	229.07	159.61	91.21				257.37	89.81	106.37		151.9		124.74	118.67	207.41	198.08		58.82	262.03		222.47	81.36	78.71	84.14
ANR_31	AELANPGJ_01772	hypothetical protein								397.53									116.26			192.19				93.11
ANR_31	AELANPGJ_01773	hypothetical protein
ANR_31	AELANPGJ_01774	hypothetical protein			164.45		151.73		154.69			191.63					124.66	89.29			157.49			73.35
ANR_31	AELANPGJ_01775	hypothetical protein						259.05	327.05									188.78						310.17
ANR_31	AELANPGJ_01776	hypothetical protein					173.89														180.49		91.94			86.93
ANR_31	AELANPGJ_01777	Alcohol dehydrogenase																		142.34
ANR_31	AELANPGJ_01778	Methylthioribulose-1-phosphate dehydratase	310.07														280.76							330.39
ANR_31	AELANPGJ_01779	Tagatose-6-phosphate kinase
ANR_31	AELANPGJ_01780	Methylthioribulose-1-phosphate dehydratase				161.76												106.82			188.41			175.5
ANR_31	AELANPGJ_01782	hypothetical protein													350.93		389		295.56						221.44
ANR_31	AELANPGJ_01783	hypothetical protein			140.11					137.96		163.27											68.35	62.49		64.63
ANR_31	AELANPGJ_01784	D-inositol-3-phosphate glycosyltransferase					210.72
ANR_31	AELANPGJ_01785	Bifunctional protein HldE											210.5		345.73
ANR_31	AELANPGJ_01786	hypothetical protein			258.92
ANR_31	AELANPGJ_01787	hypothetical protein	167.41					297.97			233.23							217.14	230.34		191.5			89.19		92.24
ANR_31	AELANPGJ_01788	N-acetyl-alpha-D-glucosaminyl L-malate deacetylase 1			344.88		318.21	256.96			402.24		287.19						198.64						148.82
ANR_31	AELANPGJ_01789	hypothetical protein																								263.72
ANR_31	AELANPGJ_01790	hypothetical protein							87.38				77.36			60.43			53.5
ANR_31	AELANPGJ_01791	Polyphenol oxidase
ANR_31	AELANPGJ_01792	D-beta-D-heptose 1-phosphate adenylyltransferase									632.83
ANR_31	AELANPGJ_01793	hypothetical protein																87.76
ANR_31	AELANPGJ_01794	hypothetical protein				170.42	191.24	308.85		204.08	483.48			369.41		269.67		225.07		133.68		394.66	101.11	92.45
ANR_31	AELANPGJ_01795	Protein TolB				156.35				93.61	110.89			84.72		61.85	72.07	103.24		61.32				42.41	123.08
ANR_31	AELANPGJ_01796	Protein TolB				91.2	102.34	82.64		218.43	129.37		92.37								106.22	105.6	162.33		95.73
ANR_31	AELANPGJ_01797	Protein TolB					84.42	68.17												59.01				81.62
ANR_31	AELANPGJ_01798	hypothetical protein
ANR_31	AELANPGJ_01799	Protein TolB	108.22						121.59	254.56		150.63	107.64			84.09				83.37		369.21			111.56	119.25
ANR_31	AELANPGJ_01800	hypothetical protein	193.53					258.35	108.72		134.81	134.69		103		75.19	87.62	62.76	133.14	74.55	221.38	110.04	225.55	103.11	99.75	53.32
ANR_31	AELANPGJ_01801	hypothetical protein		294.62							392.7		280.38
ANR_31	AELANPGJ_01802	Phosphoribosylamine--glycine ligase						83.51					93.34		76.65
ANR_31	AELANPGJ_01803	Phosphoribosylglycinamide formyltransferase
ANR_31	AELANPGJ_01804	hypothetical protein																							134.65
ANR_31	AELANPGJ_01805	N5-carboxyaminoimidazole ribonucleotide synthase			227.16		209.59											123.34
ANR_31	AELANPGJ_01806	hypothetical protein		262	149.71	123.1			140.82		349.22		124.67				340.46		86.23	96.56	143.37			66.78	193.81
ANR_31	AELANPGJ_01807	GTP cyclohydrolase 1 type 2
ANR_31	AELANPGJ_01808	Polyprenol monophosphomannose synthase											282.62		232.09					437.79				151.38		156.55
ANR_31	AELANPGJ_01809	Chaperone protein HtpG		118.69										120.88	278.29	88.24			234.38					60.5	58.53	125.14
ANR_31	AELANPGJ_01810	Acetyl-CoA:oxalate CoA-transferase				183.36		166.15		219.58	260.09		557.1			145.07	169.04	121.08								205.73
ANR_31	AELANPGJ_01811	hypothetical protein			365.61					719.99			608.9				277.14	198.5	210.57	943.21	350.13		178.36	326.14	315.53
ANR_31	AELANPGJ_01812	hypothetical protein		301.77									287.19				522.87			222.44	990.84	328.35		461.48		477.26
ANR_31	AELANPGJ_01813	hypothetical protein		564.68					303.52							209.91			185.84							148.84
ANR_31	AELANPGJ_01814	hypothetical protein				1228.82		1113.47	2811.52	1471.55			1244.51						860.75			1422.86		1333.17	644.9	689.37
ANR_31	AELANPGJ_01816	Regulator of RpoS		482.45	551.37		508.72	205.4			321.53						208.98		158.78	177.81		262.47	403.47	368.89	237.92
ANR_31	AELANPGJ_01817	hypothetical protein
ANR_31	AELANPGJ_01818	putative metallo-hydrolase YflN																		240.97
ANR_31	AELANPGJ_01819	Putative coenzyme F420-dependent oxidoreductase		217.95														135.24
ANR_31	AELANPGJ_01820	hypothetical protein					284.77												177.76				150.57
ANR_31	AELANPGJ_01821	putative 3-hydroxyacyl-CoA dehydrogenase	179.19	374.56	321.05	175.99		239.2		316.13	124.82	124.71		286.1			243.37		184.91			101.89	104.42	95.47	46.18	49.36
ANR_31	AELANPGJ_01822	hypothetical protein		887.36		833.84	2807.06		953.91		1182.79	1181.73				1319.45	768.74	2202.44	584.08	1308.14				1356.98
ANR_31	AELANPGJ_01823	3-ketoacyl-CoA thiolase		188.23	215.12	176.88		160.27	202.34							139.94		116.8			206.01		104.94	191.9	92.83	99.23
ANR_31	AELANPGJ_01824	L-threonine 3-dehydrogenase													170.34			135.24	143.46							229.79
ANR_31	AELANPGJ_01825	hypothetical protein	470.74	246	843.43		1037.59	209.46	793.35	830.48	327.9			250.54	384.52	548.68	426.23	610.58	323.85	906.63	269.24			250.79	363.95	129.68
ANR_31	AELANPGJ_01826	hypothetical protein	344.52				379.7
ANR_31	AELANPGJ_01827	hypothetical protein												538.39					347.96
ANR_31	AELANPGJ_01828	Signal peptidase IB		341.92			360.54				1367.26	455.35					592.43	212.16						174.29
ANR_31	AELANPGJ_01829	hypothetical protein						628.39																	363.95
ANR_31	AELANPGJ_01830	putative undecaprenyl-phosphate N-acetylglucosaminyl 1-phosphate transferase		215.43						242.42														109.81		227.13
ANR_31	AELANPGJ_01831	UDP-N-acetylglucosamine 4-epimerase				220.95										174.82									115.96
ANR_31	AELANPGJ_01832	hypothetical protein		142.52				121.35								105.96
ANR_31	AELANPGJ_01833	Oligo-1%2C6-glucosidase 1	134.05	140.11		131.66	295.48						266.68			104.17	121.38	86.94					156.23
ANR_31	AELANPGJ_01834	hypothetical protein	228.58														206.97			176.1				121.78	117.82
ANR_31	AELANPGJ_01835	hypothetical protein																							98.29
ANR_31	AELANPGJ_01836	hypothetical protein				1000.61												660.73						542.79	262.57
ANR_31	AELANPGJ_01837	hypothetical protein																		54.13	80.37
ANR_31	AELANPGJ_01838	Oxygen-dependent choline dehydrogenase				69.69							70.58	75.54		55.14		92.04	48.82		162.35	80.7			109.73	78.2
ANR_31	AELANPGJ_01839	hypothetical protein																103.24	219.03	245.28
ANR_31	AELANPGJ_01840	hypothetical protein	405.21		484.01					476.58							366.9			624.34	463.52				208.86	223.26
ANR_31	AELANPGJ_01841	hypothetical protein
ANR_31	AELANPGJ_01842	hypothetical protein						279.59																167.38		173.1
ANR_31	AELANPGJ_01843	hypothetical protein
ANR_31	AELANPGJ_01844	hypothetical protein			219.55			163.58			256.07												107.11	97.93
ANR_31	AELANPGJ_01845	hypothetical protein		173.75		163.27							165.35													183.19
ANR_31	AELANPGJ_01846	Methionine aminopeptidase	173.1						194.49	203.59							156.73		119.08	400.06					178.44	95.37
ANR_31	AELANPGJ_01847	hypothetical protein		460.11	262.92			391.78	247.31	258.88	613.3		875.77	234.3		171.04			151.43					351.81	340.36
ANR_31	AELANPGJ_01848	Putative oxidoreductase SadH	264.14		315.5	259.42	291.1				367.98		525.46	281.16			239.16	342.6	181.71				307.83	281.45		436.6
ANR_31	AELANPGJ_01849	Endoribonuclease MazF6							679.05					643.33						465.61
ANR_31	AELANPGJ_01850	Homocysteine S-methyltransferase	227.12						255.19		632.83													363.01
ANR_31	AELANPGJ_01851	hypothetical protein							236.37										144.73
ANR_31	AELANPGJ_01852	hypothetical protein		265.26		249.26		225.86						270.15	414.62		229.8						295.78			139.84
ANR_31	AELANPGJ_01853	Vitamin B12 import ATP-binding protein BtuD			392.56	322.78		292.48	184.63			457.44			134.23				339.14	379.78			95.75			271.62
ANR_31	AELANPGJ_01854	hypothetical protein	278.58							327.65	388.1				227.56			180.67	191.65							153.49
ANR_31	AELANPGJ_01855	hypothetical protein												313.69			266.84			227.03					151.9
ANR_31	AELANPGJ_01856	hypothetical protein															235.67					296
ANR_31	AELANPGJ_01857	hypothetical protein												252.2						182.53			276.13	126.23
ANR_31	AELANPGJ_01858	hypothetical protein						458.25	289.27	302.81			256.09	822.16		400.12	466.24							137.17	132.71	283.71
ANR_31	AELANPGJ_01859	hypothetical protein						212.27										154.69	164.09				138.99	127.07	122.94
ANR_31	AELANPGJ_01860	D-inositol-3-phosphate glycosyltransferase						306.61			959.94			183.36					118.51		197.05				88.79	189.83
ANR_31	AELANPGJ_01861	hypothetical protein		843.82		264.31	296.6	479	604.74	316.52	374.92			572.93	439.66	836.48	974.71	174.53	185.14		615.69		784.11
ANR_31	AELANPGJ_01862	hypothetical protein			342.11	281.3	315.65									222.56					327.63
ANR_31	AELANPGJ_01863	hypothetical protein											198.15					129.19					116.08		205.36	109.76
ANR_31	AELANPGJ_01864	hypothetical protein			2271.63				1068.38	1118.38		1323.54		1012.17	776.73			616.68		732.56			554.1	506.6		523.92
ANR_31	AELANPGJ_01865	GTP-binding protein TypA/BipA		120.22		112.97	253.54	102.37		135.29		160.11				89.38		223.8	395.67		131.58					190.13
ANR_31	AELANPGJ_01866	hypothetical protein	292.28			287.06	322.12	260.11			407.19		290.73		238.75	227.12	264.65	189.55		225.17			170.32		451.96	161.04
ANR_31	AELANPGJ_01867	hypothetical protein		185.88				158.27					353.8					115.34					103.63		91.67	293.97
ANR_31	AELANPGJ_01868	Vitamin B12 import system permease protein BtuC	186.69																							102.86
ANR_31	AELANPGJ_01869	Vitamin B12 import ATP-binding protein BtuD																129.56
ANR_31	AELANPGJ_01870	hypothetical protein								104.07									60.87
ANR_31	AELANPGJ_01871	hypothetical protein			475.9		439.09	354.57					396.3		976.34					306.94	455.75			424.53	410.72	658.56
ANR_31	AELANPGJ_01872	Foldase protein PrsA 2				244.9				293.28		347.08	248.03	265.43			451.57		171.55					265.7	128.53
ANR_31	AELANPGJ_01873	hypothetical protein				295.54				353.92			149.66		245.8	116.91				115.91	172.11		87.67	80.16
ANR_31	AELANPGJ_01874	hypothetical protein		488.77		229.65	257.7			550.02			232.58	248.89	191	181.7				360.28			408.76		120.52	128.83
ANR_31	AELANPGJ_01875	hypothetical protein							218.33
ANR_31	AELANPGJ_01876	Ribosomal RNA small subunit methyltransferase I					290.03												181.04					140.2	135.64
ANR_31	AELANPGJ_01877	hypothetical protein	194.85					173.41	656.79	229.18	271.46		193.82	207.41		454.24	352.87	505.48								536.81
ANR_31	AELANPGJ_01878	hypothetical protein
ANR_31	AELANPGJ_01879	N-acetylglucosaminyl-diphospho-decaprenol L-rhamnosyltransferase						198.34																		122.79
ANR_31	AELANPGJ_01880	hypothetical protein	427.9		170.37			380.81		335.51	397.42			151.83	116.51	221.67	129.15		294.38	109.88		324.41	166.23	75.99	147.04
ANR_31	AELANPGJ_01881	disulfide formation protein		477.81			1007.66	406.85					454.72	486.62	746.85					352.19		1559.67	266.39	243.56	471.27
ANR_31	AELANPGJ_01882	hypothetical protein																			824.03
ANR_31	AELANPGJ_01883	hypothetical protein	226.4			222.36		604.46	254.38	266.28		630.26						146.83	311.51	348.84					233.39
ANR_31	AELANPGJ_01884	hypothetical protein		449.02						505.29			427.33											228.89		473.42
ANR_31	AELANPGJ_01885	DNA gyrase subunit A	163.38	170.76	195.16	401.16	270.1	72.7		96.08	341.42	227.41	81.26	86.96	66.73	63.48	73.97	105.96	337.2	188.8	93.45	278.7	47.6			405.1
ANR_31	AELANPGJ_01886	hypothetical protein	1658.52		990.54		913.93							882.71		644.38	750.87	1075.61	570.5	638.86		943.06		441.81		1370.73
ANR_31	AELANPGJ_01887	hypothetical protein					265.53		270.7						196.81
ANR_31	AELANPGJ_01888	IS5 family transposase ISWpi1	524.39	548.07	626.37				589.18			729.89	521.6		428.34		474.81	340.08							540.58
ANR_31	AELANPGJ_01889	IS5 family transposase ISMac15
ANR_31	AELANPGJ_01890	hypothetical protein									189.25									104.65	155.39			361.86	210.05	74.85
ANR_31	AELANPGJ_01891	hypothetical protein
ANR_31	AELANPGJ_01892	hypothetical protein											260.32					84.86						69.72	67.45
ANR_31	AELANPGJ_01893	hypothetical protein										927.71						216.13					194.19
ANR_31	AELANPGJ_01894	Levodione reductase				279.05													195.47	218.89		323.12
ANR_31	AELANPGJ_01895	Periplasmic oligopeptide-binding protein	1640.91	1978.88	1507.72	2603.36	2504	3032.98	2978.22	2226.86	3165.27	2108.29	3389.91	3493.33	2371.43	3629.08	2742.99	1882.8	2431.44	2820.03	3465.32	2153.18	2500.81	2555.44	2537.37	2573.25
ANR_31	AELANPGJ_01896	Dipeptide transport system permease protein DppB					231.85	187.22	472.73	494.86				671.8	171.84	163.47		136.43	289.46					112.08	108.43	231.82
ANR_31	AELANPGJ_01897	Oligopeptide transport system permease protein OppC	409.86	214.19	244.79	402.54				241.03	571		611.53	218.14		159.24		132.91	422.96	473.64	234.42		119.42	109.18	105.63
ANR_31	AELANPGJ_01898	hypothetical protein	287.57			282.43	316.93	511.84				400.26		306.1			260.38	186.5	395.67							158.44
ANR_31	AELANPGJ_01899	hypothetical protein							180.47												183.74		93.6
ANR_31	AELANPGJ_01900	hypothetical protein				201.27						285.25	203.84												105.63
ANR_31	AELANPGJ_01901	hypothetical protein	60943.2	50143.7	49562.8	40752.1	58591.1	51928.3	56818.2	36601.6	46967.4	43315.8	54170.1	26224.4	58254.7	48363.9	46963.2	67274.7	58875.5	47949.4	29665.2	35390.4	33246.1	33850.4	36090.9	43580.9
ANR_31	AELANPGJ_01902	hypothetical protein							516.96
ANR_31	AELANPGJ_01903	hypothetical protein			353.47												267.94
ANR_31	AELANPGJ_01904	hypothetical protein																1250.04
ANR_31	AELANPGJ_01905	hypothetical protein	281.88	294.62	673.41	276.85				663.07		392.35	280.38	300.05			255.23							150.18
ANR_31	AELANPGJ_01906	hypothetical protein																	113.57			93.87	48.1	43.98	127.64
ANR_31	AELANPGJ_01907	hypothetical protein	387.59			761.33					539.97		385.53		316.6			251.37						412.99	199.78
ANR_31	AELANPGJ_01908	hypothetical protein
ANR_31	AELANPGJ_01909	Acyl-CoA dehydrogenase		185.42	211.91	174.24						493.86		377.68	289.82	275.71	481.9	115.05	244.09				103.38	189.03	91.44	293.24
ANR_31	AELANPGJ_01910	hypothetical protein
ANR_31	AELANPGJ_01911	hypothetical protein					952.7					601.61			353.06				594.7	665.96				230.27		238.15
ANR_31	AELANPGJ_01912	hypothetical protein			234.03		215.93					272.71	389.76		320.08				134.79						100.99
ANR_31	AELANPGJ_01913	hypothetical protein	183.81	192.11					413.03						150.14			119.2	126.45				107.11	97.93		101.27
ANR_31	AELANPGJ_01914	hypothetical protein		346.69											812.86			430.24								182.76
ANR_31	AELANPGJ_01915	hypothetical protein	392.93	205.34		192.96		174.84	220.74							457.99	177.89	254.83					343.45	104.67	101.27
ANR_31	AELANPGJ_01916	putative adenylyltransferase/sulfurtransferase MoeZ			205.76		189.85	153.3				239.77	171.35		140.71		155.98	111.72	355.53			391.8		91.78	177.58	189.83
ANR_31	AELANPGJ_01917	hypothetical protein	528.27	552.13																	604.29
ANR_31	AELANPGJ_01918	hypothetical protein	294.7														266.84	191.12	202.74					157.01	455.69
ANR_31	AELANPGJ_01919	hypothetical protein															167.29			142.34		210.11
ANR_31	AELANPGJ_01920	hypothetical protein	502.23				553.51	1340.87															292.66	267.57
ANR_31	AELANPGJ_01921	hypothetical protein		237.38			750.93	202.13	255.19					241.76	185.52	352.97	205.65		156.25	174.97
ANR_31	AELANPGJ_01922	hypothetical protein								143.38	169.84													64.95
ANR_31	AELANPGJ_01923	Adaptive-response sensory-kinase SasA	119.66	125.06	285.86		131.88	106.49	134.44				119.02	127.37		92.98				276.55	136.88		139.45	191.25	123.35
ANR_31	AELANPGJ_01924	Transcriptional regulatory protein KdpE	612.16		365.61	601.23	337.33	817.18	1031.69	359.99		426.03	304.45		500.04	1189.21	554.29	1191.02	631.71	471.61			356.72	489.21	157.77	674.58
ANR_31	AELANPGJ_01925	hypothetical protein							445.16				394.09				358.75	513.9	272.57						204.22
ANR_31	AELANPGJ_01926	putative iron-sulfur-binding oxidoreductase FadF		110.43	378.61					124.26	147.19	147.06			86.3									56.29	54.46
ANR_31	AELANPGJ_01927	hypothetical protein	286.99		342.8	140.93	158.14		161.22		199.91	199.73	142.73	610.97	117.21	111.5		93.06	296.15	110.55			501.7		295.85	237.19
ANR_31	AELANPGJ_01928	Type-2 restriction enzyme AplI	448.53	234.4	803.64	220.26		199.58		527.54			446.15	238.72	366.38					518.32	513.08	255.04			115.6	123.57
ANR_31	AELANPGJ_01929	protein kinase UbiB			118.31		109.16	88.15								153.94	89.69	64.24	68.14	76.31	339.91		288.59		102.11	109.15
ANR_31	AELANPGJ_01930	hypothetical protein	218.09	113.97		107.1		97.05	122.52	256.51		151.78	216.93			254.21	296.21	141.44		84.01	124.74		127.09	174.29	56.21	180.25
ANR_31	AELANPGJ_01931	hypothetical protein	682.45			335.13												221.3
ANR_31	AELANPGJ_01932	hypothetical protein				409.61					581.02	580.5		443.93	340.67	324.08		270.48							214.97	229.79
ANR_31	AELANPGJ_01933	putative amino-acid metabolite efflux pump											226.64
ANR_31	AELANPGJ_01934	Ribosomal silencing factor RsfS	552.84			2171.87	609.29			650.22	770.19		549.9	588.47				1434.15	380.33	425.91	1897.19		1932.91	883.61	569.91	304.61
ANR_31	AELANPGJ_01935	Gamma-glutamylputrescine oxidoreductase					203.62						183.77					119.82	127.11				107.66	98.43	95.23	203.6
ANR_31	AELANPGJ_01936	hypothetical protein		188.23		176.88				211.81						139.94	163.07	116.8		138.74	206.01	204.81
ANR_31	AELANPGJ_01937	hypothetical protein
ANR_31	AELANPGJ_01938	hypothetical protein				378.61													265.2						198.7
ANR_31	AELANPGJ_01939	Curved DNA-binding protein	246.77					439.22					245.46						169.77				143.8	262.94
ANR_31	AELANPGJ_01940	Formamidopyrimidine-DNA glycosylase			297.85																					137.39
ANR_31	AELANPGJ_01941	hypothetical protein
ANR_31	AELANPGJ_01942	hypothetical protein					125.56						113.32	121.27		88.53	103.15	73.88				129.56	132.77		58.72
ANR_31	AELANPGJ_01943	Hercynine oxygenase									204.01								100.75	225.63				78.02	75.48	80.69
ANR_31	AELANPGJ_01944	hypothetical protein						176.79						211.46					136.67			225.91
ANR_31	AELANPGJ_01945	Putative O-methyltransferase/MSMEI_4947																								174.64
ANR_31	AELANPGJ_01946	Error-prone DNA polymerase
ANR_31	AELANPGJ_01947	hypothetical protein
ANR_31	AELANPGJ_01948	DNA polymerase IV
ANR_31	AELANPGJ_01949	Protein RecA																	212.39
ANR_31	AELANPGJ_01950	hypothetical protein																177.21
ANR_31	AELANPGJ_01951	hypothetical protein
ANR_31	AELANPGJ_01952	Acyl-CoA dehydrogenase%2C short-chain specific		194.62		182.88						518.36						120.76	128.1	430.36	213		108.51	198.41	95.98	102.6
ANR_31	AELANPGJ_01953	hypothetical protein		129.18				110					122.94							190.44			72.02		63.71	68.1
ANR_31	AELANPGJ_01954	Vitamin B12 import ATP-binding protein BtuD		169.79			179.04		182.52			226.12					147.09	105.36		375.46				86.55
ANR_31	AELANPGJ_01955	hypothetical protein	310.07							364.69					253.28				426.63	238.88		352.62			319.65	170.84
ANR_31	AELANPGJ_01956	hypothetical protein															290.88
ANR_31	AELANPGJ_01957	Serine/threonine-protein kinase PknD					112.77			361.03		142.42	101.77	217.83	167.16								59.62			112.75
ANR_31	AELANPGJ_01958	Aurachin B dehydrogenase					233.92	188.89	238.48				211.12
ANR_31	AELANPGJ_01959	hypothetical protein		665.52						748.92	1774.18				520.13			412.96				1448.27	371.05			350.84
ANR_31	AELANPGJ_01960	hypothetical protein			1494.49														430.38
ANR_31	AELANPGJ_01961	hypothetical protein			249.81	616.21	691.48	930.61	234.98	491.96	291.36			445.24	170.83	487.54	378.74	813.81	287.76	483.36	239.24		243.74	222.85	323.4	345.7
ANR_31	AELANPGJ_01962	Aminomethyltransferase									283.87							132.15	140.18		233.08		118.74	108.56	105.03	112.27
ANR_31	AELANPGJ_01963	Guanylate kinase		752.91			396.96	320.54		423.63			716.54		294.22			233.59	247.79	277.49	412.02			383.79	371.31	396.91
ANR_31	AELANPGJ_01964	hypothetical protein	477.57	998.27	950.74	1250.76	350.88	708.35	715.43	936.14	1108.86	443.15	791.71	677.79	520.13	989.59	720.7	619.44	438.06	981.11	728.39	362.07	927.62	932.92	574.36	1052.53
ANR_31	AELANPGJ_01965	hypothetical protein																								263.72
ANR_31	AELANPGJ_01966	hypothetical protein	207.92	434.62	248.36	204.21				244.54								134.84	143.04	320.36				221.55		343.68
ANR_31	AELANPGJ_01967	hypothetical protein													407.38
ANR_31	AELANPGJ_01968	Cysteine desulfurase SufS	173.52						194.96							134.83			238.75	133.68				92.45
ANR_31	AELANPGJ_01969	Zinc-dependent sulfurtransferase SufU		1096.15								729.89	521.6							403.99		596.35				288.93
ANR_31	AELANPGJ_01970	Putative epoxidase LasC		480.89	183.2	301.26	169.03	136.49		180.38						119.18		99.47								84.5
ANR_31	AELANPGJ_01971	hypothetical protein	284.7	595.11	170.03	419.42	784.41	253.36	319.87	502.27	396.62	198.13	566.36	606.09	116.28	221.23		276.95	195.86	328.99	162.83		248.85	151.68	220.12	313.73
ANR_31	AELANPGJ_01972	hypothetical protein						358.58										261.31
ANR_31	AELANPGJ_01973	hypothetical protein		128.51	146.87	362.29	271.03	218.85		289.24	342.6		244.61	523.54	200.88	95.55		79.74		284.18	281.31		644.86	65.51	126.76	67.75
ANR_31	AELANPGJ_01974	Sulfoxide reductase catalytic subunit YedY	341.23									949.91	339.41	363.22									397.68	181.8	351.76
ANR_31	AELANPGJ_01975	hypothetical protein									435.76			332.95	255.5								182.27	166.65
ANR_31	AELANPGJ_01976	hypothetical protein
ANR_31	AELANPGJ_01977	hypothetical protein				362.92	407.24				1029.58										422.69			196.87
ANR_31	AELANPGJ_01978	Renalase															195.09		148.23				125.55		111.06	237.43
ANR_31	AELANPGJ_01979	hypothetical protein			1936.05		1786.31	1442.45					1612.21												1670.88
ANR_31	AELANPGJ_01980	hypothetical protein				257.51		466.68			730.55		260.8										305.57		135.14
ANR_31	AELANPGJ_01981	Prophage integrase IntS			430.23				202.34		250.89	250.67				139.94							209.89	95.95
ANR_31	AELANPGJ_01982	hypothetical protein
ANR_31	AELANPGJ_01983	Fused isobutyryl-CoA mutase		62.27	142.33	58.52		159.07		70.07	249.01				48.67	46.3	53.95	38.64		45.9			34.72
ANR_31	AELANPGJ_01984	hypothetical protein					1571.96			838.79					1165.09				490.63				415.58
ANR_31	AELANPGJ_01985	Prolyl endopeptidase	201.17				110.86	89.52					100.05			78.16		65.23						53.59		166.27
ANR_31	AELANPGJ_01986	Penicillin acylase 2 proenzyme
ANR_31	AELANPGJ_01987	Adenosylmethionine-8-amino-7-oxononanoate aminotransferase
ANR_31	AELANPGJ_01988	hypothetical protein		323.61	123.28	405.46	227.49		463.84			143.65	307.98		168.61			133.87			236.12			109.97	212.79	170.6
ANR_31	AELANPGJ_01989	L-lysine 2%2C3-aminomutase										306.37
ANR_31	AELANPGJ_01990	Elongation factor P				368.65			421.73			1044.9			306.6				516.45					199.98	193.47
ANR_31	AELANPGJ_01991	5-methylthioadenosine/S-adenosylhomocysteine deaminase
ANR_31	AELANPGJ_01992	Ubiquinone biosynthesis O-methyltransferase
ANR_31	AELANPGJ_01993	N-acetylmuramic acid 6-phosphate phosphatase
ANR_31	AELANPGJ_01994	hypothetical protein
ANR_31	AELANPGJ_01995	hypothetical protein		232.93							620.96	310.2
ANR_31	AELANPGJ_01996	hypothetical protein																								70.42
ANR_31	AELANPGJ_01997	hypothetical protein	571.68	149.37	170.71	280.73	157.51	127.19	321.16	168.09			284.32		233.49	444.22	258.82	185.38	98.32	330.31		487.59	333.13	685.29	368.33	314.98
ANR_31	AELANPGJ_01998	hypothetical protein	963.74	503.63	575.58	236.63	531.07	643.26	2165.63	283.37	1342.62	335.36	239.65	256.46	196.81	187.22	218.16	468.76	331.51			274	421.19	128.36		663.75
ANR_31	AELANPGJ_01999	hypothetical protein	298.4	467.81	534.64	366.33	164.43	265.56	670.53	526.43	103.93	103.83	593.62		121.87	57.97	135.09	387.04	205.28		85.33	169.67	130.41	238.46	192.26	328.82
ANR_31	AELANPGJ_02000	hypothetical protein	622.85	976.48	418.49	382.33	171.61	485.02	306.17	412.07	379.63	270.92	425.93	455.81	254.39	332.74	387.73	328.2	241.03	269.91	267.18	177.08	317.58	248.88	300.98	343.18
ANR_31	AELANPGJ_02001	hypothetical protein		801.48	1831.96	2259.44	845.14	1364.9	1723.19	1803.84	2136.65		1525.53	816.27	1879.18	2383.53	1388.7	994.65	1582.67	1181.55	877.2	872.08	446.86	1634.21	1581.05	845.04
ANR_31	AELANPGJ_02002	hypothetical protein	1262.24	1978.88		619.85	1391.11	561.66	709.1		879.24		1255.52			490.42			868.37	486.21			367.77	336.24	975.91	1738.68
ANR_31	AELANPGJ_02003	hypothetical protein	7420.21	10771.4	10832.9	6073.07	5451.87	9905.39	8337.04	9696.94	7465.92	5737.89	4920.49	6582.04	3704.06	5765.93	8958.31	5881.67	7373.61	3493.42	4715.57	4688.03	4564.13	5271.03	4462.11	11356.7
ANR_31	AELANPGJ_02004	hypothetical protein	1573.16	548.07	626.37	515.02	577.93	466.68	1178.36					558.18			474.81	340.08		403.99					540.58
ANR_31	AELANPGJ_02005	hypothetical protein			475.9	391.3			447.64		555.05					619.18		258.39				453.09				439.04
ANR_31	AELANPGJ_02006	hypothetical protein	599.3	626.37	715.85	588.59			1346.69	704.86						465.69	1085.28	388.67				681.54				330.2
ANR_31	AELANPGJ_02007	hypothetical protein	636.75	1331.03				566.68		748.92	887.09		633.37			494.79		412.96	876.12		728.39			678.49	328.21	350.84
ANR_31	AELANPGJ_02008	hypothetical protein	869.71				958.51	387	488.59		605.82	605.28	865.09			337.91		282.02				494.53		463.36	224.14
ANR_31	AELANPGJ_02009	hypothetical protein	314.17		375.27	308.56			352.99							244.13			216.14					167.38		173.1
ANR_31	AELANPGJ_02010	hypothetical protein			1120.87	1843.23	1034.18	835.1	3162.96			3918.37	933.38	998.85	766.51		1699.33	1825.71		722.92		3201.43		1499.82	1451.03	517.03
ANR_31	AELANPGJ_02011	hypothetical protein			513.17		473.48		965.4		598.52		427.33		350.93	333.84									221.44	710.14
ANR_31	AELANPGJ_02012	hypothetical protein				909.65									756.55											510.32
ANR_31	AELANPGJ_02013	hypothetical protein	488.47	510.53				869.42	548.82					519.95			1326.87	316.79					284.64	260.24		269.14
ANR_31	AELANPGJ_02014	hypothetical protein			936.11		863.71		2641.59	921.74	1091.8				640.16	608.98	709.61		1078.31	603.76	896.48		456.68	417.53	403.95	1727.22
ANR_31	AELANPGJ_02015	hypothetical protein	3922.41	4472.27	3194.48	2101.28	4715.87	3649.4	5608.97	3984.23	5464.48	2977.96	4788.25	2846.73	2330.19	2770.85	3228.72	2312.57	2330.49	3021.81	1019.74	1824.82	2181.77	1899.77	1929.86	5697.67
ANR_31	AELANPGJ_02016	ATP-dependent Clp protease proteolytic subunit		2266.35	287.79			214.42	541.41		671.31	1676.78	718.96			187.22	218.16		497.26	556.84	275.61			128.36	248.37	265.5
ANR_31	AELANPGJ_02017	hypothetical protein	496.4	345.88	1383.53	162.51	182.36	589.03	185.91	973.07	691.56	230.31	822.94	704.53	270.32	514.31		1073.12	683.01	127.48	189.28	376.35	192.84	176.31	426.44	364.68
ANR_31	AELANPGJ_02018	hypothetical protein	368.24	513.17	293.24	602.78	135.28	436.96	137.91	288.74	342.01	512.56	488.38	783.95	401.06	95.38	222.29	557.24	253.34	283.69			214.58	130.79	126.54	338.16
ANR_31	AELANPGJ_02019	hypothetical protein		540.13		507.56		919.82	2322.56		719.96	719.31	2056.15	550.09	1266.41	803.15	467.93	1005.46	355.53	398.13	591.15	1175.41	903.43		799.12	284.74
ANR_31	AELANPGJ_02020	hypothetical protein	2971.52	1552.87	3549.42	2918.45		1322.25	3338.68	3494.94		2068.03	1477.86	1581.52	2427.28	4618.08		1927.14	1022.14	3433.88					765.82	1637.26
ANR_31	AELANPGJ_02021	hypothetical protein	1739.43			854.18							865.09					564.04	2393.31		994.87				896.57	479.2
ANR_31	AELANPGJ_02022	hypothetical protein	1440.74	752.91				1282.18	1618.75	1694.52	4014.31		716.54	766.8		559.77	652.27	467.19	1486.75					767.58	371.31	1190.74
ANR_31	AELANPGJ_02023	hypothetical protein	3565.83	1863.45	709.88	1751.07	4584.87	3702.29	3338.68	2096.96	2483.85	4963.27	2364.57	4428.25	4369.1	2770.85	4304.96	2697.99	3679.72	915.7	1359.66	4055.15	1038.94	3166.28	3369.6	3274.52
ANR_31	AELANPGJ_02024	hypothetical protein	735.22		2634.62	1444.18	810.29	3271.54	1652.13	864.73	2048.54	1023.36		782.61		1142.62		476.82				836.11	428.43	391.7	378.96	405.1
ANR_31	AELANPGJ_02025	hypothetical protein	720.37	1129.36	430.23	707.5	396.96		809.38	1270.89	1003.58	1504.02			588.43	839.65	652.27	467.19	743.38	277.49			839.55			1389.19
ANR_31	AELANPGJ_02026	hypothetical protein		1057.27	1812.47	496.76		1800.51		1189.77	704.64	704.01	503.1		413.15		915.95		347.96	389.66		1725.6	294.73	538.94		1950.78
ANR_31	AELANPGJ_02027	hypothetical protein	2493.58	1042.49	1191.41	489.81	3297.81		1681.01	2346.25		2082.49	1488.19	1592.58	814.75	387.53	2709.42	1293.74	2401.68	384.21	2852.43	1134.31	1162.45	265.7	1542.35	824.36
ANR_31	AELANPGJ_02028	hypothetical protein	454.25			1338.4	1001.25	1617.02	2041.48	534.26	1898.49	1264.53	1355.49	967.04	1484.2	352.97	822.6	1472.97	312.5	349.95		516.58	794.09	726.03	1638.95	1501.69
ANR_31	AELANPGJ_02029	hypothetical protein		340.36		319.83	1076.68			383.01		453.27			266	253.05		211.19	224.03		372.51	740.67	569.28		671.4	538.28
ANR_31	AELANPGJ_02030	hypothetical protein	859.23	898.05		843.89	946.96	764.67		2021.17	2394.08	1195.97	3418.65	3658.45	701.86	2670.7	4668.03	557.24	591.12	1323.9	4914.42	1954.29	500.69	1373.33	2214.42	1893.7
ANR_31	AELANPGJ_02031	hypothetical protein						654.31			1024.27													391.7		405.1
[truncated: 133,305 more rows]
