# Supplementary material for: Exploring the Meta-regulon of the CRP/FNR Family of Global Transcriptional Regulators in a Partial-Nitritation Anammox Microbiome
Source: mSystems. 2021 Oct 12;6(5):e00906-21. doi: 10.1128/mSystems.00906-21 (PMC8510549; doi:10.1128/mSystems.00906-21)
Supplement: TABLE S4 [file msystems.00906-21-st004.xlsx]

## Sheet: Sheet1
Table S4. Summary of identified CRP/FNR homologs in the top 16 MAGs based on relative RNA abundance
MAG	Taxonomy	Protein ID	Proposed TF homology and function	Proposed Environmental Stimulus	Evidence
NSM_48	Nitrosomonas europaea	NIBNLAF_00429	FNR	Oxygen Sensing	Clusters near known FNR proteins (Fig. 4). Contains four Cys residues to coordinate the 4 Iron - 4 Sulfur cluster (1)
NSM_41	Nitrosomonas sp.	FCKEOINB_00121	FNR	Oxygen Sensing	Clusters near known FNR proteins (Fig. 4). Contains four Cys residues to coordinate the 4 Iron - 4 Sulfur cluster (1)
RDC_57	Rhodocyclaceae bacterium	GAKPKEKM_02259	FNR	Oxygen Sensing	Clusters near known FNR proteins (Fig. 4). Contains four Cys residues to coordinate the 4 Iron - 4 Sulfur cluster (1)
RDC_54R	Rhodocyclaceae bacterium	EFKGCFLK_01939	FNR	Oxygen Sensing	Clusters near known FNR proteins (Fig. 4). Contains four Cys residues to coordinate the 4 Iron - 4 Sulfur cluster (1)
RDC_54R	Rhodocyclaceae bacterium	EFKGCFLK_01942	DNR	NO Sensing	Clusters near known DNR proteins (Fig. 4). Conservation of His139 which is shown to be important for function in Pseudomonas aeruginosa PA01 (2)
NSP_46	Nitrospira sp.	NBKEAIPA_01363	NnrR	NO Sensing	Clusters near known NnrR proteins. Conservation of Tyr93 which is shown to be important for function in Rhodobacter sphaeroides (3)
IGV_58	Ignavibacteria bacterium	CDJEALGM_01350	MalR	Carbohydrate Sensing	Clusters near known MalR annotated proteins. 39% identity with Effector Binding Domain protein sequence from Bacteroides thetaiotaomicron (Uniprot ID Q8VS77) (4)
FLB_49	Flavobacteriales bacterium	HJHJAOHD_02400	MalR	Carbohydrate Sensing	Clusters near known MalR annotated proteins. 33% identity with Effector Binding Domain from Bacteroides thetaiotaomicron (Uniprot ID Q8VS77) (4)
IGV_68R	Ignavibacteriaceae bacterium	IFNCLDLE_01551	MalR	Carbohydrate Sensing	Clustered near protein with potential carbohydrate sensing. 29% identity with Effector Binding Domain protein sequence from Bacteroides thetaiotaomicron (Uniprot ID Q8VS77) (4)
SPS_50R	Saprospiraceae bacterium	JPMHGGIA_02101	MalR	Carbohydrate Sensing	Clusters near known MalR annotated proteins. 29% identity with Effector Binding Domain protein sequence from Bacteroides thetaiotaomicron (Uniprot ID Q8VS77) (4)
AMX_44	Brocadia fulgida	HCAMLNBO_00502	CRP	Carbon Sensing	Clusters near protein with CRP homology. 32% identitiy with CRP protein sequence from Escherichia coli (5)
XAM_3	Xanthomonadales bacterium	OMOMHJEC_01069	N/A	N/A	Clustered near possible FNR homologs, but lacks four conserved Cysteine residues
NSP_46	Nitrospira sp.	NBKEAIPA_02542	N/A	N/A	Near FNRbac but lacks conserved Cys in the C-terminus and NSP_46 lacks the required two compenet regulatory system (ResDE) to activate this unique FNR homolog.
RDC_57	Rhodocyclaceae bacterium	GAKPKEKM_02684	N/A	N/A	Not clustered near any known homologs and could not propose an environmental response or binding site used for this homolog.
FLB_49	Flavobacteriales bacterium	HJHJAOHD_02390	N/A	N/A	Not clustered near any known homologs and could not propose an environmental response or binding site used for this homolog.
SPS_50R	Saprospiraceae bacterium	JPMHGGIA_02050	N/A	N/A	Not clustered near any known homologs and could not propose an environmental response or binding site used for this homolog.
RDC_54R	Rhodocyclaceae bacterium	EFKGCFLK_01857	N/A	N/A	Not clustered near any known homologs and could not propose an environmental response or binding site used for this homolog.
RDC_54R	Rhodocyclaceae bacterium	EFKGCFLK_00785	N/A	N/A	Not clustered near any known homologs and could not propose an environmental response or binding site used for this homolog.
RDC_57	Rhodocyclaceae bacterium	GAKPKEKM_00963	N/A	N/A	Not clustered near any known homologs and could not propose an environmental response or binding site used for this homolog.
FLB_49	Flavobacteriales bacterium	HJHJAOHD_02612	N/A	N/A	Clustered near known MalR annotated proteins but has poorer conservation with Effector Binding Domain protein sequence from Bacteroides thetaiotaomicron compared to HJHJAOHD_02400 (Uniprot ID Q8VS77) (4)
References
1. Kiley PJ, Beinert H. 1998. Oxygen sensing by the global regulator, FNR: the role of the iron-sulfur cluster. FEMS microbiology reviews 22:341 352.
2. Rinaldo S, Castiglione N, Giardina G, Caruso M, Arcovito A, Longa SD, D'Angelo P, Cutruzzola F. 2012. Unusual heme binding properties of the dissimilative nitrate respiration regulator, a bacterial nitric oxide sensor. Antioxid Redox Signal 17:1178-89.
3. Laratta WP, Shapleigh JP. 2003. Site-directed mutagenesis of NnrR: a transcriptional regulator of nitrite and nitric oxide reductase in Rhodobacter sphaeroides. FEMS Microbiology Letters 229:173-178.
4. Dogan T, MacDougall A, Saidi R, Poggioli D, Bateman A, O'Donovan C, Martin MJ. 2016. UniProt-DAAC: domain architecture alignment and classification, a new method for automatic functional annotation in UniProtKB. Bioinformatics 32:2264-71.
5. Kolb A, Busby S, Buc II, Garges S, Adhya S. 1993. Transcriptional regulation by cAMP and its receptor protein. Annual Review of Biochemistry 62:749 797.
