# Supplementary material for: Exploring the Meta-regulon of the CRP/FNR Family of Global Transcriptional Regulators in a Partial-Nitritation Anammox Microbiome
Source: mSystems. 2021 Oct 12;6(5):e00906-21. doi: 10.1128/mSystems.00906-21 (PMC8510549; doi:10.1128/mSystems.00906-21)
Supplement: TABLE S5 [file msystems.00906-21-st005.xlsx]

## Sheet: Supplemental Table
Table S5. PWMs and sequences used to construct the PWMs for each TF using in this analysis
Each sheet shows the PWM generated for the Transcription Factor as well as the sequences used to build the PWM.

## Sheet: FNR
A	|	5	0	4	59	0	10	12	41	17	44	2	0	63	54
C	|	1	0	0	1	9	20	9	4	13	4	0	60	0	5
G	|	7	0	59	0	8	13	4	9	25	15	3	2	0	0
T	|	50	63	0	3	46	20	38	9	8	0	58	1	0	4
TTGACTTAGGTCAC
TTGATTTACGTCAT
ATGATTTCAATCAA
GTGACGTAGATCAA
TTGATGAAAAGCAA
TTGATGCAGATCAA
CTGATTAAAATCAA
TTGATATTTATCAA
TTGTTCTCGATCAA
ATGATGTATATCAA
TTGATGTGCGTCAA
TTGATTTAGCGCAA
TTGATTTAGGGCAA
TTGATATAGATCAT
TTGATTAACATCAA
TTGATTGAAATCAT
TTGATTTACATCAA
TTGATCGTTATCAA
GTGATCCAAATCAA
TTGATTTAAATCAC
TTAATCCAGATCAA
TTGATATTTGTCAA
TTGAGCGAAGTCAA
TTAATTTAGATCAA
TTGATGCACGTCAA
TTGAGGTAGGTCAA
GTGAGCTTGATCAA
TTGATCAAAAACAA
TTGATCTGCATCAA
TTGATATGGATTAA
TTGATCGTTATCAA
TTGACGTAAATCAA
TTGAGAAAAATCAA
TTGATCCTGGTCAA
ATGATTAAGGTCAA
GTGATCTGCGTCAA
TTGACTTTAGTCAA
TTGATATATATCAA
TTGATCTCGCTCAC
TTGATTTAAATCAA
TTGTTTTACATCAA
TTGAGCTGGATCAT
TTGAGCAATGTCAA
TTGACGCAAATCAA
TTGATCATAATGAA
GTGAGTTAGATCAA
TTGATTAACGTCAA
TTGACATTGATCAC
ATGACCTGGATCAA
TTGATATCCATCAA
GTGATCAAAATCAC
TTGATTTACATCAA
TTGAGCCACATCAA
GTGTTGTAGATCAA
ATGATAAAAATCAA
TTAATGCACATCAA
TTAATTAAGATCAA
TTGACCTGAATGAA
TTGATCTGGCACAA
TTGATGTAGCTCAA
TTGCTTTGGGTCAA
TTGATGCAGATCAA
TTGACATATATCAA

## Sheet: DNR
A	|	3	2	0	0	35	0	3	5	13	17	21	0	0	36	33	4
C	|	27	1	0	0	2	16	10	5	12	7	0	0	37	1	1	3
G	|	4	1	1	37	0	1	8	12	5	10	15	1	0	0	1	27
T	|	4	33	36	0	0	21	17	13	5	2	0	35	0	0	1	2
CTTGATTGCAATCAAG
CTTGATTGAAATCAAG
CTTGATTGCGATCAAG
CTTGATTTCAGTCAAG
CTTGACCGAAATCAAG
CTTGACTTAGATCAAG
CTTGATTGCCATCAAG
CTTGATCGCGGTCAAG
CTTGATTGCCATCAAG
CTTGATTGCCGTCAAG
CTTGACGGCCGTCAAG
CTTGATTCCGGTCAAG
CTTGACTTTGGTCAAG
CTTGACTTTCATCAAG
CTTGACTTTCATCAAG
TTTGATTGCAATCAAG
GTTGACTTAAATCAAG
CTTGATTTAAGTCAAC
GTTGACCTAAATCAAG
CTTGATACAAATCAAG
CTTGATGTAGATCAAA
GTTGATTTGCATCAAG
TTTGATTCGAGTCAAG
ATTGACCGTCGTCAAG
CTTGCTCTGGGTCAAG
CTTGATCTGCATCATG
CATGACTTATGTCAAG
TTTGACGATCATCAAG
TCTGATCGCAATCAAG
AGTGATCTCGATCAAG
GTTGACAACAGTCAAC
CTTGATTCAAATCATT
GTTGACTCGTGTCAAT
CTGGATGAAGATCCAG
CCTGACCATGGGCAAG
TGTGACGAAAGTCAAT
TTTGCGCTGTGTCAAA

## Sheet: NnrR
A	|	0	0	0	7	1	10	8	17	8	5	8	0	44	44
C	|	0	0	0	28	9	21	11	8	6	29	0	44	0	0
G	|	0	0	44	0	30	6	8	11	21	8	28	0	0	0
T	|	44	44	0	9	5	8	17	8	10	1	7	0	0	0
TTGCGCTGGCGCAA
TTGCGATAGCGCAA
TTGCGCAAGCGCAA
TTGCGCGAGCGCAA
TTGCGCTCGCGCAA
TTGCGCTGGCACAA
TTGCGTCGGCGCAA
TTGCGCAACCGCAA
TTGCTCCAGCGCAA
TTGCGNNNNCGCAA
TTGCGNNNNCGCAA
TTGCGATCCCGCAA
TTGCGGCAGCACAA
TTGCGGCAGCACAA
TTGAGCCAGCACAA
TTGCGTTCGCTCAA
TTGATCTGGCGCAA
TTGTGNNNNCGCAA
TTGCGNNNNCACAA
TTGCGNNNNCACAA
TTGTGCTGGGACAA
TTGCCAAAACGCAA
TTGACATTGCGCAA
TTGTGATCCCGCAA
TTGATCCTGCGCAA
TTGATCAGGCGCAA
TTGCCGAAACGCAA
TTGCCTATTCGCAA
TTGTCTTAACGCAA
TTGACATAACGCAA
TTGCCTGTTCGCAA
TTGCGCCCTGACAA
TTGCGAACAGGCAA
TTGCCAAATGGCAA
TTGCATCAGCGCAA
TTGACCGACCGCAA
TTGCGTCATATCAA
TTGCGTCATATCAA
TTGATCGAGAGCAA
TTGTTCCCGCTCAA
TTGTCGCGGCACAA
TTGTTCCACCTCAA
TTGCCAATTGTCAA
TTGCAAGCGGACAA

## Sheet: MalR
A	|	13	8	4	23	0	0	0	0	18	3	32	9	39	25	0	39	0	30	20	20
C	|	2	8	5	2	0	0	14	0	3	3	0	10	0	0	39	0	13	0	3	3
G	|	4	4	1	14	0	39	0	0	10	0	3	2	0	14	0	0	2	5	7	2
T	|	20	20	30	0	39	0	25	39	9	32	3	17	0	0	0	0	23	3	8	13
TTTGTGCTGTACAACACAGT
TTTGTGCTGTACAACACAGT
TTTGTGCTGTATAACACAGT
TTTGTGCTGTATAACACAGT
TTTGTGCTGTATAACACAGT
TTTGTGCTGTATAACACAGT
TTTGTGCTTTATAACACAGT
TTTGTGCTCTATAACACGGT
TTTGTGCTCTATAACACGGT
ATAGTGCTTTATAACATAAT
TTTATGCTGCACAACATATA
TTTATGTTGCACAACATATA
ACAATGCTTTATAGCATATT
TTTATGTTACATAACATACA
CTTGTGTTATAAAACATACC
CTTGTGTTATAAAACATACC
TTTATGTTACATAACATATA
TTTGTGCTTAATAACACGAT
CTTATGTTGCATAACATATA
TTTGTGCTTAATAACATGGT
ATAATGCTTTATAACATTGT
ACAATGTTTTATAGCATGTT
TTTCTGCTATAAAACATATC
ACAATGTTTTATAGCATGTC
TTGATGTTGTATAACATACC
ATAATGCTTTGTAACATATC
TTCCTGCTATAGAACATATT
ATAATGCTTTATAATATTAT

## Sheet: CRP
A	|	96	74	31	21	15	18	166	49	55	50	72	49	81	15	29	160	44	120	64	77
C	|	5	18	27	5	28	1	20	37	71	35	41	47	35	23	156	5	133	23	41	22
G	|	23	30	15	150	5	166	14	33	41	38	45	67	39	11	5	28	6	33	29	4
T	|	86	88	137	34	162	25	10	91	43	87	52	47	55	161	20	17	27	34	76	107
AATGTTATACAAATCACTCT
TTTATGACGAGGCACACACA
TAAGTTCGATATTTCTCGTT
AATATGCGCGAAATCAAACA
TGTGTGCGGCAATTCACATT
AATGTGAGTTAGCTCACTCA
AATGTGATACCAATCACAGA
ATTGTTTTATGGATCACCAA
TTGGTGATCCATAAAACAAT
TTGGTGAGGAACTTAACAAT
TTGGTGAGGAACTTAACAAT
TGTGTGATCGTCATCACAAT
TGTGTGAAGTTGATCACAAA
TGTGTGAAGTTGATCACAAA
ATTGTACATTCCTTAACCGG
AATATGACCATGCTCGCAGT
TTTACGACAGCTATCACGAA
ATTTGGGTTGTTATCAAATC
TTTGTAAACAGATTAACACC
AACGTGATAGCCGTCAAACA
ATTGTGACATATGTTTTGTC
CTTGTGACGTAAAAACTGCA
TATGCAAAGGACGTCACATT
AAGGCGACCTGGGTCATGCT
ATGTGAGCGAGATCAAATTC
AACGTGATTTAACGCCTGAT
ATAGTGACCTCGCGCAAAAT
TATTTGCACGGCGTCACACT
GATGTGATATTGCTCTCCTA
CTGGAAAGTACGTTTGCAGT
GTTCTGGTGGTTGTGATGGT
TTTATGAAGCCCTTCACAGA
ATCGTGACCTGGATCACTGT
ATTTCGTCAATGATCACAAT
AGTGTGATGAATATTGAATT
TATGTGATTTGCATCACTTT
ATGGTGATGAGTATCACGAA
ATTGTGATGTGTATCGAAGT
TATTTGAACCAGATCGCATT
CTTGTGGATAAAATCACGGT
TTTGTGGCCTGCTTCAAACT
TTTATGATTTGGTTCAATTC
GCTGTGACTCGATTCACGAA
AATGTAAGCGTTTACCCACT
CTTAGGATTTTGTTATTTAA
ATTAGGATTTTGTTATTTAA
AATATGACCAACCTCTCATA
GATGTTACCCGTATCATTCA
ACTGCGACCACGGTCACAGC
GCGGATAACAATTTCACACA
GATGTGATTAGATTATTATT
GATGTGAGCCAGCTCACCAT
AAAAAAATTCTCTTCATTAA
TTTAACAAAGTGATGACATT
TGTGTGATGCAAGCCACATT
TGTGTGATCTCTGTTACAGA
AATGTGGAGATGCGCACATA
TTTGCAAGCAACATCACGAA
ACCTCGGTTTAGTTCACAGA
ATCGTTAAATAAATAATATA
AATTTGATTTGGATCACGTA
AACTTGATATATGTCAACGA
AATGTGACGAAAGCTAGCAT
AATGTTGTATCAACCACCAT
AATTTGATAACAATTAATTT
ATCGTGACCAGGATGACATT
ATATTGATACTTAAAACATT
TCTTTAAGGCGAAACAAATA
TCTGTGATGGCAACCACAGT
ATTATAATCCTATTCAATTA
TTTGTGATGCAGATCGCTTT
ACTGTGAAGGAGGACGCCAT
TTTGTGATCTGCGTCAATAT
AATGAAACTGAGTTCAAACT
TTAGTGATCTACCTCACCTT
TGAGTGCGTTAATTCACACT
AGAGTAAAAACAATCAGATA
TATGTGAATCAGATCACCAT
TATATTCACAATATCAAACA
ATATTGCTCTGGTTCGCATA
ATCATGATATCGATAACCAT
TTTGCGATTGAGGCAAAATA
TACGTGATGTACTCAGCAAC
TTAGTTACATGTTTAACACT
GGTGTGCGATCAATAAAAAA
TATTAGTAAGTTATCACCAT
TAATTGTTTTATTTCACATT
AATTTAATCATGTTTACAGT
TTTGTGATGGCTCTCACCTT
TTCGTGAGTTAGATCAATAA
ATAGTGACGCGCTTCGCAAC
TTTGTGATCGTTATCTCGAT
TTCGTGTTCCGTTTCATGGT
TATGTGACTACCATCACTTT
TAGTTGAACCAGGTCACAAA
AGTGTGAAAGGAACAACATT
ACCATGATCCGCGCCACACT
AGTGTGACCGCCGTCATATT
TGAGAGAACAATGTCAAACA
AGCGTGCCAGTTTTCACATT
GATGTGACATTCATCGCAAC
ATGGTTGACCAATTTACATA
CAAGTGAAATTGATCACATA
TCTTTGACGTAAGTCCCGCT
TTTGTGATCAATTTCAAAAT
GATGTGGTTTTGATCACTTT
AACGTGGCATCGGTCAATTC
AATGTGAAAAGTACCAGCGA
TTTCTTATCTACCTCACAAA
ACAGTGAAATTTGTCATGCA
ACAGTTATTTTTAACAAATT
TTTGTGATGTTAATGAATTA
TTTGTGAAGTCGCCAGCATC
AATTTTAAGCCACTCGCCAT
AGTGCGAGTCTGCTCGCATA
TTTGAGATCAAGATCACTGA
TGGGTGATTTGCTTCACATC
GTCGTTAACTGTTTTACACT
GAGATGAAAAATGTCAAAAT
TTTGCGATCAAAATAACACT
ATTGTGCTGCGGCTCAAGCA
ACGGTGATTGCCATTACTTC
TTAGTGAGCTGATCCGCAGC
TTTGTTACTTACACAACAAT
TTCGTGAAGTCGATTAAGTC
ATTGTGACCTTGTTTACCCA
TTTGCAATCCCCTTCGCAAA
TTTGTGACGCAGCGCATAAA
ATCGAGTTAAGTGTCACTTT
TTTTTTACCAAGGTAACAAT
ATTTTGAATTAAGTAAATTT
GTTGTGATCGGCGACACTTC
GGTGCGAGAGAGATCACAAA
ATAGTGATTTCATCCATAAA
GATGTGCGCAAGATCACAAA
AATGTTAACTTCTCCATACT
AAAGTGCGTTATCTCAAAGA
TGTGCGATATGGTCAACAAC
GGTCTGAAAAACCCCACTTT
AGTGTGATCTACGTCACTCA
AATGTGTGCTCGATCTCATT
ATTGTGATCACGCCCGCACA
AACACGATCCCGCTCGCATT
TGTTTAAGACTTTTCAATCT
AATATAATAATTTTCAAACA
AATGTGATTTTCATCACGAT
AATGTGAGCACGATTAAAGT
AATTTGATCTAACTATTATT
ATTGCGAGTTTTTTCATCAT
TATTAGACAAAGATTTCATT
TTTTTGATAGTGGTAATTTT
AATGTGTTGAACTCCACAAT
TAAGTTATTGCACTCAGAAT
TGAGCGCTTTTAATCTCATT
TATTTGAACAATGGCGCGGA
TTTGTGGCATAAATCGAAAT
TGCGTTAAATCATTCTCGTT
AAAGAGAACTACCCCACCTC
AAAGAGATTACTGTCACTTT
GTAGTTATTCATGTCACGGT
ATCATGAGCGATTTCGCAAA
ACAGCAATACGGTGCACAAA
TTTATGAGCAGCATCGAAAA
AATATGACCTCTCTTTAAAA
TTTGTGTTGAGGATCACAAA
AGTGCGAGCAAGCTCACAAA
ATTGAGAACTTACTCAAATT
TTTTTTATAGGTGTCACAAA
AAGTTGACCCCGATCTCATT
TTTGTGATCTTCCTCCACAT
GTTGTTATATTCATCATGCA
AAAGCGGGCGGCATCAAACA
AATGTGAAGTGCCTCGCCGT
ACATTTAACACCATCATATT
AAAGTGGCGGGGATCACTCC
TGTGCGCTATAAGGCAAATC
TTCGTGATCGCTTTCATGCT
TTTGTGATCTAAATTGTAGT
AACGCGAACGTCATCACGCT
TTTGCAACCGTAATCACACT
AATGTGCCATAAAACAAGCA
GTCGTGGTATGAATCACTTC
AAATTGACAGCCGTCACTTT
TATTTGATATCATCCAGGTA
TTTGCGAACGTCTTCACCAT
TTTGTGATTTTCAAAACGCA
AATGAGCGGCAGATTAAAAA
AGAGTGAAATATGTTAAGAA
ACCGCGAGAGAGATCAAATA
TTTGTGAAAACACACGCATA
TATTTGAGATTATTAATATA
ACGTCGCTGAAATTCACATT
AGTGTGATGTAACGCAATCT
GATGTGAATGATGAAACCAT
ACTGCGAGTGGGAGCACGGT
TTACGGATCTTCATCACATA
TCTGCATATTAATTGACATT
TTTGTGAGTTTTGTCACCAA
TTTGCGATACGAATTAAATT
GTTGTTAAAATGTGCACAGT
AACGTGATGATGTTCACAAT
GATGTGATGCTCACCGCATT
TTCCTGAAAATTCACGCTGT
GTGGTGATGTGATGCTCACC
TGTGTGATCTGCATCACGCA
TGTTTGATATTTATCATATT
ATTGTGATCTTCGCTGCGTT
AAATGTCATCTGCCATGGGG
TGCGAGCGAGCGCACACTTG
