# Supplementary material for: Exploring the Meta-regulon of the CRP/FNR Family of Global Transcriptional Regulators in a Partial-Nitritation Anammox Microbiome
Source: mSystems. 2021 Oct 12;6(5):e00906-21. doi: 10.1128/mSystems.00906-21 (PMC8510549; doi:10.1128/mSystems.00906-21)
Supplement: TABLE S6 [file msystems.00906-21-st006.xlsx]

## Sheet: Summary
Table S6. Metatranscriptomic clustering results
Each sheet shows the genes (and members of opersons if present) for each transcription factor regulon across the microbial community.
Column Headers
Cluster	Cluster number as in Figure 5
Taxonomy	Taxonomic classification for each MAG
Short Name	Short name for each MAG
Contig	Contig ID for the Gene
Gene	Gene ID
Position of Predicted TF Binding Site	5' Position of the Predicted TF Binding Site
Sequence of Predicted TF Binding Site	Sequence (5'-3') of the Predicted TF Binding Site
Strand	Strand of the Predicted TF Binding Site and Gene
Gene Information	Gene information from the GFF for the MAG

## Sheet: FNR
Cluster	Taxonomy	Short Name	Contig	Gene	Position of Predicted TF Binding Site	Sequence of Predicted TF Binding Site	Strand	Gene Information
1	Rhodocyclaceae bacterium	RDC_54R	c_000000000573	EFKGCFLK_00100	111219	TTGATATACGTCAA	+	ID=EFKGCFLK_00100;eC_number=1.7.2.4;Name=nosZ;gene=nosZ;inference=ab initio prediction:Prodigal:2.6,similar to AA sequence:UniProtKB:P19573;locus_tag=EFKGCFLK_00100;product=Nitrous-oxide reductase
1	Rhodocyclaceae bacterium	RDC_54R	c_000000001322	EFKGCFLK_01274	16137	TTGATTTTTATCAA	+	ID=EFKGCFLK_01274;inference=ab initio prediction:Prodigal:2.6;locus_tag=EFKGCFLK_01274;product=hypothetical protein
1	Rhodocyclaceae bacterium	RDC_54R	c_000000001322	EFKGCFLK_01293	36645	AAGAGTTAAAACGG	-	ID=EFKGCFLK_01293;eC_number=1.7.2.1;Name=nirS_2;db_xref=COG:COG2010;gene=nirS_2;inference=ab initio prediction:Prodigal:2.6,similar to AA sequence:UniProtKB:P24474;locus_tag=EFKGCFLK_01293;product=Nitrite reductase
1	Rhodocyclaceae bacterium	RDC_54R	c_000000001322	EFKGCFLK_01298	42454	AGGAATGGGCGGCC	-	ID=EFKGCFLK_01298;eC_number=1.7.2.1;Name=nirS_3;gene=nirS_3;inference=ab initio prediction:Prodigal:2.6,similar to AA sequence:UniProtKB:P24040;locus_tag=EFKGCFLK_01298;product=Nitrite reductase
1	Rhodocyclaceae bacterium	RDC_54R	c_000000000168	EFKGCFLK_01857	36672	ATCTCTCGTCGCCG	-	ID=EFKGCFLK_01857;inference=ab initio prediction:Prodigal:2.6;locus_tag=EFKGCFLK_01857;product=hypothetical protein
1	Rhodocyclaceae bacterium	RDC_54R	c_000000000168	EFKGCFLK_01956	136284	ATCAAAAGGCGATA	-	ID=EFKGCFLK_01956;eC_number=1.9.3.1;Name=ccoN1;db_xref=COG:COG3278;gene=ccoN1;inference=ab initio prediction:Prodigal:2.6,similar to AA sequence:UniProtKB:D9IA43;locus_tag=EFKGCFLK_01956;product=Cbb3-type cytochrome c oxidase subunit CcoN1
1	Rhodocyclaceae bacterium	RDC_54R	c_000000000168	EFKGCFLK_02014	195043	TTGATTTGCGTCAA	+	ID=EFKGCFLK_02014;inference=ab initio prediction:Prodigal:2.6;locus_tag=EFKGCFLK_02014;product=hypothetical protein
1	Nitrosomonas sp.	NSM_41	c_000000005590	FCKEOINB_01124	5178	TTAATATAAATCAA	+	ID=FCKEOINB_01124;inference=ab initio prediction:Prodigal:2.6;locus_tag=FCKEOINB_01124;product=hypothetical protein
1	Rhodocyclaceae bacterium	RDC_57	c_000000001277	GAKPKEKM_00106	26017	AAGCTGCGCCGCCC	-	ID=GAKPKEKM_00106;inference=ab initio prediction:Prodigal:2.6;locus_tag=GAKPKEKM_00106;product=hypothetical protein
1	Rhodocyclaceae bacterium	RDC_57	c_000000000411	GAKPKEKM_00701	32097	TTGATAATAATCAA	+	ID=GAKPKEKM_00701;eC_number=1.7.2.1;Name=nirS_1;gene=nirS_1;inference=ab initio prediction:Prodigal:2.6,similar to AA sequence:UniProtKB:P24040;locus_tag=GAKPKEKM_00701;product=Nitrite reductase
1	Rhodocyclaceae bacterium	RDC_57	c_000000000411	GAKPKEKM_00706	37885	TTGATAAATATCAA	+	ID=GAKPKEKM_00706;eC_number=1.7.2.1;Name=nirS_2;db_xref=COG:COG2010;gene=nirS_2;inference=ab initio prediction:Prodigal:2.6,similar to AA sequence:UniProtKB:P24474;locus_tag=GAKPKEKM_00706;product=Nitrite reductase
1	Rhodocyclaceae bacterium	RDC_57	c_000000000411	GAKPKEKM_00716	50009	TGGAAGGTAAATTA	-	ID=GAKPKEKM_00716;eC_number=1.6.5.8;Name=nqrF;gene=nqrF;inference=ab initio prediction:Prodigal:2.6,protein motif:HAMAP:MF_00430;locus_tag=GAKPKEKM_00716;product=Na(+)-translocating NADH-quinone reductase subunit F
1	Rhodocyclaceae bacterium	RDC_57	c_000000000411	GAKPKEKM_00717	50009	ATGATTTGCATCAA	+	ID=GAKPKEKM_00717;inference=ab initio prediction:Prodigal:2.6;locus_tag=GAKPKEKM_00717;product=hypothetical protein
1	Rhodocyclaceae bacterium	RDC_57	c_000000001764	GAKPKEKM_01222	41803	TTGATTTGCGTCAA	+	ID=GAKPKEKM_01222;inference=ab initio prediction:Prodigal:2.6;locus_tag=GAKPKEKM_01222;product=hypothetical protein
1	Rhodocyclaceae bacterium	RDC_57	c_000000000819	GAKPKEKM_01652	105208	AACCTCGATACCGA	-	ID=GAKPKEKM_01652;eC_number=4.2.1.157;Name=hadC;db_xref=COG:COG1775;gene=hadC;inference=ab initio prediction:Prodigal:2.6,similar to AA sequence:UniProtKB:Q5U923;locus_tag=GAKPKEKM_01652;product=(R)-2-hydroxyisocaproyl-CoA dehydratase beta subunit
1	Rhodocyclaceae bacterium	RDC_57	c_000000001685	GAKPKEKM_02276	41575	ATCATTGGCAGCTG	-	ID=GAKPKEKM_02276;eC_number=1.9.3.1;Name=ccoN1;db_xref=COG:COG3278;gene=ccoN1;inference=ab initio prediction:Prodigal:2.6,similar to AA sequence:UniProtKB:D9IA43;locus_tag=GAKPKEKM_02276;product=Cbb3-type cytochrome c oxidase subunit CcoN1
1	Rhodocyclaceae bacterium	RDC_57	c_000000003646	GAKPKEKM_03137	20323	TTGATCCACGTCAA	+	ID=GAKPKEKM_03137;eC_number=3.4.-.-;Name=yhbU;db_xref=COG:COG0826;gene=yhbU;inference=ab initio prediction:Prodigal:2.6,similar to AA sequence:UniProtKB:P45527;locus_tag=GAKPKEKM_03137;product=putative protease YhbU
1	Nitrosomonas europaea	NSM_48	c_000000000736	JNIBNLAF_00044	58701	ACTGCAAACGCAGC	-	ID=JNIBNLAF_00044;inference=ab initio prediction:Prodigal:2.6;locus_tag=JNIBNLAF_00044;product=hypothetical protein
1	Nitrosomonas europaea	NSM_48	c_000000002284	JNIBNLAF_00266	18006	TTGATGATGATCAA	+	ID=JNIBNLAF_00266;inference=ab initio prediction:Prodigal:2.6;locus_tag=JNIBNLAF_00266;product=hypothetical protein
1	Nitrosomonas europaea	NSM_48	c_000000001138	JNIBNLAF_00314	27663	ACACCTCGCCAGTA	-	ID=JNIBNLAF_00314;eC_number=3.4.24.-;Name=ftsH4;gene=ftsH4;inference=ab initio prediction:Prodigal:2.6,similar to AA sequence:UniProtKB:P73437;locus_tag=JNIBNLAF_00314;product=ATP-dependent zinc metalloprotease FtsH 4
1	Nitrosomonas europaea	NSM_48	c_000000000245	JNIBNLAF_00414	56805	ATGATGATTTCACG	-	ID=JNIBNLAF_00414;Name=clpA;db_xref=COG:COG0542;gene=clpA;inference=ab initio prediction:Prodigal:2.6,similar to AA sequence:UniProtKB:P0ABH9;locus_tag=JNIBNLAF_00414;product=ATP-dependent Clp protease ATP-binding subunit ClpA
1	Nitrosomonas europaea	NSM_48	c_000000001601	JNIBNLAF_00823	11581	AAAATCAAATGAAT	-	ID=JNIBNLAF_00823;inference=ab initio prediction:Prodigal:2.6;locus_tag=JNIBNLAF_00823;product=hypothetical protein
1	Nitrosomonas europaea	NSM_48	c_000000000919	JNIBNLAF_01196	83683	AGCCGGTCTCATAC	-	ID=JNIBNLAF_01196;inference=ab initio prediction:Prodigal:2.6;locus_tag=JNIBNLAF_01196;product=hypothetical protein
1	Nitrosomonas europaea	NSM_48	c_000000004149	JNIBNLAF_02317	1753	TTGCTATATATCAT	+	ID=JNIBNLAF_02317;inference=ab initio prediction:Prodigal:2.6;locus_tag=JNIBNLAF_02317;product=hypothetical protein
1	Nitrosomonas europaea	NSM_48	c_000000004020	JNIBNLAF_02382	13236	ATATGAACGGTTGC	-	ID=JNIBNLAF_02382;Name=smpB;db_xref=COG:COG0691;gene=smpB;inference=ab initio prediction:Prodigal:2.6,similar to AA sequence:UniProtKB:P0A832;locus_tag=JNIBNLAF_02382;product=SsrA-binding protein
2	Rhodocyclaceae bacterium	RDC_54R	c_000000000111	EFKGCFLK_00226	87986	AAGAGGCGGCATAA	-	ID=EFKGCFLK_00226;eC_number=6.2.1.1;Name=acsA_2;db_xref=COG:COG0365;gene=acsA_2;inference=ab initio prediction:Prodigal:2.6,similar to AA sequence:UniProtKB:P39062;locus_tag=EFKGCFLK_00226;product=Acetyl-coenzyme A synthetase
2	Rhodocyclaceae bacterium	RDC_54R	c_000000000811	EFKGCFLK_00585	8102	TTGATCGATATCAA	+	ID=EFKGCFLK_00585;eC_number=1.-.-.-;Name=sfrB_2;db_xref=COG:COG0493;gene=sfrB_2;inference=ab initio prediction:Prodigal:2.6,similar to AA sequence:UniProtKB:Q74FU5;locus_tag=EFKGCFLK_00585;product=NADPH-Fe(3+) oxidoreductase subunit beta
2	Rhodocyclaceae bacterium	RDC_54R	c_000000000811	EFKGCFLK_00652	84141	AATAGGCACGAGAT	-	ID=EFKGCFLK_00652;inference=ab initio prediction:Prodigal:2.6;locus_tag=EFKGCFLK_00652;product=hypothetical protein
2	Rhodocyclaceae bacterium	RDC_54R	c_000000001571	EFKGCFLK_01077	33369	TTGATTTCCATGAA	+	ID=EFKGCFLK_01077;eC_number=2.9.1.-;Name=selU;db_xref=COG:COG2603;gene=selU;inference=ab initio prediction:Prodigal:2.6,similar to AA sequence:UniProtKB:Q8ZR88;locus_tag=EFKGCFLK_01077;product=tRNA 2-selenouridine synthase
2	Rhodocyclaceae bacterium	RDC_54R	c_000000006453	EFKGCFLK_02320	6258	TTGATCTGCATCAA	+	ID=EFKGCFLK_02320;inference=ab initio prediction:Prodigal:2.6;locus_tag=EFKGCFLK_02320;product=hypothetical protein
2	Nitrosomonas sp.	NSM_41	c_000000000595	FCKEOINB_00219	62378	ATTATATATTATTG	-	ID=FCKEOINB_00219;eC_number=3.4.11.1;Name=pepA_1;db_xref=COG:COG0260;gene=pepA_1;inference=ab initio prediction:Prodigal:2.6,similar to AA sequence:UniProtKB:P68767;locus_tag=FCKEOINB_00219;product=Cytosol aminopeptidase
2	Nitrosomonas sp.	NSM_41	c_000000001367	FCKEOINB_01018	68156	TTCATTTCTATCAA	+	ID=FCKEOINB_01018;eC_number=4.1.99.17;Name=thiC;db_xref=COG:COG0422;gene=thiC;inference=ab initio prediction:Prodigal:2.6,similar to AA sequence:UniProtKB:Q9L9I7;locus_tag=FCKEOINB_01018;product=Phosphomethylpyrimidine synthase
2	Nitrosomonas sp.	NSM_41	c_000000000423	FCKEOINB_01455	17394	TTGTTTTATATGAA	+	ID=FCKEOINB_01455;inference=ab initio prediction:Prodigal:2.6;locus_tag=FCKEOINB_01455;product=hypothetical protein
2	Nitrosomonas sp.	NSM_41	c_000000001690	FCKEOINB_02298	48942	ATGTTTAGCATAAC	-	ID=FCKEOINB_02298;inference=ab initio prediction:Prodigal:2.6;locus_tag=FCKEOINB_02298;product=hypothetical protein
2	Nitrosomonas sp.	NSM_41	c_000000003930	FCKEOINB_02851	13885	ATGCTGCTGCAAAT	-	ID=FCKEOINB_02851;inference=ab initio prediction:Prodigal:2.6;locus_tag=FCKEOINB_02851;product=hypothetical protein
2	Rhodocyclaceae bacterium	RDC_57	c_000000000252	GAKPKEKM_00290	94303	TTGATCGATATCAA	+	ID=GAKPKEKM_00290;eC_number=1.-.-.-;Name=sfrB_1;db_xref=COG:COG0493;gene=sfrB_1;inference=ab initio prediction:Prodigal:2.6,similar to AA sequence:UniProtKB:Q74FU5;locus_tag=GAKPKEKM_00290;product=NADPH-Fe(3+) oxidoreductase subunit beta
2	Rhodocyclaceae bacterium	RDC_57	c_000000001685	GAKPKEKM_02267	34807	AGCATGATAACGCC	-	ID=GAKPKEKM_02267;eC_number=3.1.-.-;db_xref=COG:COG1236;inference=ab initio prediction:Prodigal:2.6,similar to AA sequence:UniProtKB:Q5SLP1;locus_tag=GAKPKEKM_02267;product=Ribonuclease
2	Rhodocyclaceae bacterium	RDC_57	c_000000001685	GAKPKEKM_02268	34807	TTGATCTGCGTCAA	+	ID=GAKPKEKM_02268;inference=ab initio prediction:Prodigal:2.6;locus_tag=GAKPKEKM_02268;product=hypothetical protein
2	Nitrosomonas europaea	NSM_48	c_000000002284	JNIBNLAF_00265	18006	ACGGAAATCAGGAA	-	ID=JNIBNLAF_00265;inference=ab initio prediction:Prodigal:2.6;locus_tag=JNIBNLAF_00265;product=hypothetical protein
2	Nitrosomonas europaea	NSM_48	c_000000000245	JNIBNLAF_00478	117851	TTGATTTATCTCAT	+	ID=JNIBNLAF_00478;Name=pyrR;db_xref=COG:COG2065;gene=pyrR;inference=ab initio prediction:Prodigal:2.6,similar to AA sequence:UniProtKB:Q5SK65;locus_tag=JNIBNLAF_00478;product=Bifunctional protein PyrR
2	Nitrosomonas europaea	NSM_48	c_000000000245	JNIBNLAF_00485	129425	ACAATCATAAAAAA	-	ID=JNIBNLAF_00485;eC_number=2.-.-.-;Name=ybiS;db_xref=COG:COG1376;gene=ybiS;inference=ab initio prediction:Prodigal:2.6,similar to AA sequence:UniProtKB:P0AAX8;locus_tag=JNIBNLAF_00485;product=putative L%2CD-transpeptidase YbiS
2	Nitrosomonas europaea	NSM_48	c_000000000245	JNIBNLAF_00486	129425	TTGCTATAAAACAA	+	ID=JNIBNLAF_00486;eC_number=6.2.1.51;db_xref=COG:COG0318;inference=ab initio prediction:Prodigal:2.6,similar to AA sequence:UniProtKB:B2HIL4;locus_tag=JNIBNLAF_00486;product=4-hydroxyphenylalkanoate adenylyltransferase
2	Nitrosomonas europaea	NSM_48	c_000000000245	JNIBNLAF_00531	183668	ACCCCGGTATAGTA	-	ID=JNIBNLAF_00531;eC_number=5.1.1.7;Name=dapF;gene=dapF;inference=ab initio prediction:Prodigal:2.6,similar to AA sequence:UniProtKB:B7GY71;locus_tag=JNIBNLAF_00531;product=Diaminopimelate epimerase
2	Nitrosomonas europaea	NSM_48	c_000000000245	JNIBNLAF_00532	183668	TTGAAATATGTCAA	+	ID=JNIBNLAF_00532;Name=epsG;db_xref=COG:COG2165;gene=epsG;inference=ab initio prediction:Prodigal:2.6,similar to AA sequence:UniProtKB:P45773;locus_tag=JNIBNLAF_00532;product=Type II secretion system protein G
2	Nitrosomonas europaea	NSM_48	c_000000001006	JNIBNLAF_00724	95782	TTGATTTCTGTCAA	+	ID=JNIBNLAF_00724;inference=ab initio prediction:Prodigal:2.6;locus_tag=JNIBNLAF_00724;product=hypothetical protein
2	Nitrosomonas europaea	NSM_48	c_000000001601	JNIBNLAF_00824	11581	TTGATATTGATCGA	+	ID=JNIBNLAF_00824;eC_number=5.4.99.18;Name=purE;db_xref=COG:COG0041;gene=purE;inference=ab initio prediction:Prodigal:2.6,similar to AA sequence:UniProtKB:Q9WYS7;locus_tag=JNIBNLAF_00824;product=N5-carboxyaminoimidazole ribonucleotide mutase
2	Nitrosomonas europaea	NSM_48	c_000000000836	JNIBNLAF_01088	95336	TTGATCGAGATCAC	+	ID=JNIBNLAF_01088;eC_number=1.17.1.-;Name=ascD;gene=ascD;inference=ab initio prediction:Prodigal:2.6,similar to AA sequence:UniProtKB:Q66DP5;locus_tag=JNIBNLAF_01088;product=CDP-6-deoxy-L-threo-D-glycero-4-hexulose-3-dehydrase reductase
2	Nitrosomonas europaea	NSM_48	c_000000015626	JNIBNLAF_01112	2816	AACCAGCAGAAATG	-	ID=JNIBNLAF_01112;inference=ab initio prediction:Prodigal:2.6;locus_tag=JNIBNLAF_01112;product=hypothetical protein
2	Nitrosomonas europaea	NSM_48	c_000000015626	JNIBNLAF_01116	8971	AGTCACAGAAGCTA	-	ID=JNIBNLAF_01116;inference=ab initio prediction:Prodigal:2.6;locus_tag=JNIBNLAF_01116;product=hypothetical protein
2	Nitrosomonas europaea	NSM_48	c_000000013841	JNIBNLAF_01339	5150	ACGTTTTATATTAT	-	ID=JNIBNLAF_01339;inference=ab initio prediction:Prodigal:2.6;locus_tag=JNIBNLAF_01339;product=hypothetical protein
2	Nitrosomonas europaea	NSM_48	c_000000009402	JNIBNLAF_02123	3051	TTGATTTTAATGAA	+	ID=JNIBNLAF_02123;Name=infC;db_xref=COG:COG0290;gene=infC;inference=ab initio prediction:Prodigal:2.6,similar to AA sequence:UniProtKB:P0A707;locus_tag=JNIBNLAF_02123;product=Translation initiation factor IF-3
2	Nitrosomonas europaea	NSM_48	c_000000004020	JNIBNLAF_02384	13236	TTGATTATCATCAC	+	ID=JNIBNLAF_02384;Name=pasI;db_xref=COG:COG2914;gene=pasI;inference=ab initio prediction:Prodigal:2.6,similar to AA sequence:UniProtKB:Q8FEY5;locus_tag=JNIBNLAF_02384;product=Persistence and stress-resistance antitoxin PasI
3	Rhodocyclaceae bacterium	RDC_54R	c_000000000811	EFKGCFLK_00653	84141	TTGATCCATGTCAA	+	ID=EFKGCFLK_00653;eC_number=1.2.7.3;Name=korA_2;db_xref=COG:COG0674;gene=korA_2;inference=ab initio prediction:Prodigal:2.6,similar to AA sequence:UniProtKB:O53182;locus_tag=EFKGCFLK_00653;product=2-oxoglutarate oxidoreductase subunit KorA
3	Rhodocyclaceae bacterium	RDC_54R	c_000000001322	EFKGCFLK_01273	16137	AATTATTGGTTCGC	-	ID=EFKGCFLK_01273;eC_number=1.3.-.-;Name=ctaA_2;db_xref=COG:COG1612;gene=ctaA_2;inference=ab initio prediction:Prodigal:2.6,similar to AA sequence:UniProtKB:Q3IXW9;locus_tag=EFKGCFLK_01273;product=Heme A synthase
3	Nitrosomonas sp.	NSM_41	c_000000001688	FCKEOINB_00121	28618	TTGATTCAGATCAA	+	ID=FCKEOINB_00121;Name=anr;gene=anr;inference=ab initio prediction:Prodigal:2.6,similar to AA sequence:UniProtKB:O85222;locus_tag=FCKEOINB_00121;product=Transcriptional activator protein Anr
3	Nitrosomonas sp.	NSM_41	c_000000001922	FCKEOINB_00346	7841	TTGGTAAATAACAA	+	ID=FCKEOINB_00346;eC_number=1.6.5.11;Name=nuoF;gene=nuoF;inference=ab initio prediction:Prodigal:2.6,similar to AA sequence:UniProtKB:A8GQT6;locus_tag=FCKEOINB_00346;product=NADH-quinone oxidoreductase subunit F
3	Nitrosomonas sp.	NSM_41	c_000000001365	FCKEOINB_01159	35033	TTGATTTTAATAAC	+	ID=FCKEOINB_01159;inference=ab initio prediction:Prodigal:2.6;locus_tag=FCKEOINB_01159;product=hypothetical protein
3	Nitrosomonas sp.	NSM_41	c_000000003364	FCKEOINB_02035	550	TTGATTTATATTAA	+	ID=FCKEOINB_02035;Name=rplC;db_xref=COG:COG0087;gene=rplC;inference=ab initio prediction:Prodigal:2.6,similar to AA sequence:UniProtKB:P60438;locus_tag=FCKEOINB_02035;product=50S ribosomal protein L3
3	Nitrosomonas sp.	NSM_41	c_000000010311	FCKEOINB_02120	8015	TTGATTTAGAACAA	+	ID=FCKEOINB_02120;eC_number=2.7.7.6;Name=rpoC;gene=rpoC;inference=ab initio prediction:Prodigal:2.6,similar to AA sequence:UniProtKB:Q8KTH8;locus_tag=FCKEOINB_02120;product=DNA-directed RNA polymerase subunit beta'
3	Nitrosomonas sp.	NSM_41	c_000000006909	FCKEOINB_02431	6980	TTGATGATAAACAA	+	ID=FCKEOINB_02431;Name=rssB_4;gene=rssB_4;inference=ab initio prediction:Prodigal:2.6,protein motif:HAMAP:MF_00958;locus_tag=FCKEOINB_02431;product=Regulator of RpoS
3	Nitrosomonas sp.	NSM_41	c_000000001575	FCKEOINB_02657	40834	ATAATGGTTATTTT	-	ID=FCKEOINB_02657;Name=atpG;db_xref=COG:COG0224;gene=atpG;inference=ab initio prediction:Prodigal:2.6,similar to AA sequence:UniProtKB:P0ABA6;locus_tag=FCKEOINB_02657;product=ATP synthase gamma chain
3	Nitrosomonas sp.	NSM_41	c_000000003589	FCKEOINB_02992	5011	TTGAGCTTTATCAG	+	ID=FCKEOINB_02992;eC_number=1.2.1.96;Name=pchA;gene=pchA;inference=ab initio prediction:Prodigal:2.6,similar to AA sequence:UniProtKB:Q59702;locus_tag=FCKEOINB_02992;product=4-hydroxybenzaldehyde dehydrogenase (NADP(+))
3	Rhodocyclaceae bacterium	RDC_57	c_000000000411	GAKPKEKM_00747	76976	ATCCCGCACCGACG	-	ID=GAKPKEKM_00747;inference=ab initio prediction:Prodigal:2.6;locus_tag=GAKPKEKM_00747;product=hypothetical protein
3	Nitrosomonas europaea	NSM_48	c_000000000736	JNIBNLAF_00039	53884	ATCACAAATGCAAC	-	ID=JNIBNLAF_00039;inference=ab initio prediction:Prodigal:2.6;locus_tag=JNIBNLAF_00039;product=hypothetical protein
3	Nitrosomonas europaea	NSM_48	c_000000001006	JNIBNLAF_00689	62862	TGGATTTTTGTCAA	+	ID=JNIBNLAF_00689;Name=copB;gene=copB;inference=ab initio prediction:Prodigal:2.6,similar to AA sequence:UniProtKB:P12375;locus_tag=JNIBNLAF_00689;product=Copper resistance protein B
3	Nitrosomonas europaea	NSM_48	c_000000000919	JNIBNLAF_01124	8539	AATTATAAGGTGCT	-	ID=JNIBNLAF_01124;inference=ab initio prediction:Prodigal:2.6;locus_tag=JNIBNLAF_01124;product=hypothetical protein
3	Nitrosomonas europaea	NSM_48	c_000000001781	JNIBNLAF_01455	30046	AGCGCTTGAGCTAA	-	ID=JNIBNLAF_01455;inference=ab initio prediction:Prodigal:2.6;locus_tag=JNIBNLAF_01455;product=hypothetical protein
3	Nitrosomonas europaea	NSM_48	c_000000002574	JNIBNLAF_01995	21217	AGGCGGCTACCGCA	-	ID=JNIBNLAF_01995;inference=ab initio prediction:Prodigal:2.6;locus_tag=JNIBNLAF_01995;product=hypothetical protein
3	Nitrosomonas europaea	NSM_48	c_000000012552	JNIBNLAF_02096	2716	TTGATTCTCACCAA	+	ID=JNIBNLAF_02096;Name=ycf3;gene=ycf3;inference=ab initio prediction:Prodigal:2.6,protein motif:HAMAP:MF_00439;locus_tag=JNIBNLAF_02096;product=Photosystem I assembly protein Ycf3
4	Nitrosomonas sp.	NSM_41	c_000000000595	FCKEOINB_00220	62378	TTGTTATCTAACAA	+	ID=FCKEOINB_00220;inference=ab initio prediction:Prodigal:2.6;locus_tag=FCKEOINB_00220;product=hypothetical protein
4	Nitrosomonas sp.	NSM_41	c_000000001299	FCKEOINB_00962	74296	AGCATGAAAATATG	-	ID=FCKEOINB_00962;inference=ab initio prediction:Prodigal:2.6;locus_tag=FCKEOINB_00962;product=hypothetical protein
4	Nitrosomonas sp.	NSM_41	c_000000001245	FCKEOINB_01214	23127	ACCAGCGTTTTTTC	-	ID=FCKEOINB_01214;eC_number=4.2.2.-;Name=slt;db_xref=COG:COG0741;gene=slt;inference=ab initio prediction:Prodigal:2.6,similar to AA sequence:UniProtKB:P0AGC3;locus_tag=FCKEOINB_01214;product=Soluble lytic murein transglycosylase
4	Nitrosomonas sp.	NSM_41	c_000000003294	FCKEOINB_02357	2933	TTGTTGAAAATCAA	+	ID=FCKEOINB_02357;Name=lapB_2;gene=lapB_2;inference=ab initio prediction:Prodigal:2.6,protein motif:HAMAP:MF_00994;locus_tag=FCKEOINB_02357;product=Lipopolysaccharide assembly protein B
4	Nitrosomonas sp.	NSM_41	c_000000003281	FCKEOINB_02563	28165	TTGTATTTTATCAA	+	ID=FCKEOINB_02563;Name=cysB;gene=cysB;inference=ab initio prediction:Prodigal:2.6,similar to AA sequence:UniProtKB:P06614;locus_tag=FCKEOINB_02563;product=HTH-type transcriptional regulator CysB
4	Nitrosomonas europaea	NSM_48	c_000000002470	JNIBNLAF_01305	5105	AACGATAGATCCAG	-	ID=JNIBNLAF_01305;inference=ab initio prediction:Prodigal:2.6;locus_tag=JNIBNLAF_01305;product=hypothetical protein
4	Nitrosomonas europaea	NSM_48	c_000000009402	JNIBNLAF_02124	3764	TTGATTCATATTAA	+	ID=JNIBNLAF_02124;Name=rpmI;db_xref=COG:COG0291;gene=rpmI;inference=ab initio prediction:Prodigal:2.6,similar to AA sequence:UniProtKB:Q2FXQ0;locus_tag=JNIBNLAF_02124;product=50S ribosomal protein L35
5	Nitrosomonas sp.	NSM_41	c_000000000595	FCKEOINB_00224	67053	TTGAGAAGCATCAA	+	ID=FCKEOINB_00224;inference=ab initio prediction:Prodigal:2.6;locus_tag=FCKEOINB_00224;product=hypothetical protein
5	Nitrosomonas sp.	NSM_41	c_000000002963	FCKEOINB_00723	36159	AATAATCGTTGCAG	-	ID=FCKEOINB_00723;inference=ab initio prediction:Prodigal:2.6;locus_tag=FCKEOINB_00723;product=hypothetical protein
5	Nitrosomonas sp.	NSM_41	c_000000001346	FCKEOINB_01292	41105	AAGCAAAGAGGAAA	-	ID=FCKEOINB_01292;inference=ab initio prediction:Prodigal:2.6;locus_tag=FCKEOINB_01292;product=hypothetical protein
5	Nitrosomonas sp.	NSM_41	c_000000001690	FCKEOINB_02292	40219	AAACGACGATTCCA	-	ID=FCKEOINB_02292;eC_number=6.4.1.7;Name=cfiA;db_xref=COG:COG0511;gene=cfiA;inference=ab initio prediction:Prodigal:2.6,similar to AA sequence:UniProtKB:D3DJ41;locus_tag=FCKEOINB_02292;product=2-oxoglutarate carboxylase large subunit
5	Rhodocyclaceae bacterium	RDC_57	c_000000001078	GAKPKEKM_01990	31714	ACTGATACAGATAC	-	ID=GAKPKEKM_01990;inference=ab initio prediction:Prodigal:2.6;locus_tag=GAKPKEKM_01990;product=hypothetical protein
5	Rhodocyclaceae bacterium	RDC_57	c_000000008386	GAKPKEKM_02433	12807	TTGATACAGCTCAA	+	ID=GAKPKEKM_02433;eC_number=2.7.7.4;Name=sat;db_xref=COG:COG2046;gene=sat;inference=ab initio prediction:Prodigal:2.6,similar to AA sequence:UniProtKB:O66036;locus_tag=GAKPKEKM_02433;product=Sulfate adenylyltransferase
5	Nitrosomonas europaea	NSM_48	c_000000000449	JNIBNLAF_00216	125717	TTGATCAATGTCAC	+	ID=JNIBNLAF_00216;eC_number=2.1.3.3;Name=argF;db_xref=COG:COG0078;gene=argF;inference=ab initio prediction:Prodigal:2.6,similar to AA sequence:UniProtKB:P11724;locus_tag=JNIBNLAF_00216;product=Ornithine carbamoyltransferase%2C anabolic
5	Nitrosomonas europaea	NSM_48	c_000000001601	JNIBNLAF_00839	29941	TTGATTGGCATCAA	+	ID=JNIBNLAF_00839;eC_number=1.8.1.2;Name=cysJ;db_xref=COG:COG0369;gene=cysJ;inference=ab initio prediction:Prodigal:2.6,similar to AA sequence:UniProtKB:O32214;locus_tag=JNIBNLAF_00839;product=Sulfite reductase [NADPH] flavoprotein alpha-component
5	Nitrosomonas europaea	NSM_48	c_000000019815	JNIBNLAF_01972	1659	TTAATCAACATCAA	+	ID=JNIBNLAF_01972;eC_number=6.1.1.23;Name=aspS;db_xref=COG:COG0173;gene=aspS;inference=ab initio prediction:Prodigal:2.6,similar to AA sequence:UniProtKB:Q51422;locus_tag=JNIBNLAF_01972;product=Aspartate--tRNA(Asp/Asn) ligase
5	Nitrosomonas europaea	NSM_48	c_000000004020	JNIBNLAF_02389	16766	AAAGATTGATAGAC	-	ID=JNIBNLAF_02389;Name=rpsK;db_xref=COG:COG0100;gene=rpsK;inference=ab initio prediction:Prodigal:2.6,similar to AA sequence:UniProtKB:P0A7R9;locus_tag=JNIBNLAF_02389;product=30S ribosomal protein S11
6	Nitrosomonas sp.	NSM_41	c_000000001302	FCKEOINB_01367	44766	AAAAAATCTGGCCA	-	ID=FCKEOINB_01367;eC_number=1.11.1.5;Name=ccp;db_xref=COG:COG1858;gene=ccp;inference=ab initio prediction:Prodigal:2.6,similar to AA sequence:UniProtKB:P55929;locus_tag=FCKEOINB_01367;product=Cytochrome c551 peroxidase
6	Rhodocyclaceae bacterium	RDC_57	c_000000001206	GAKPKEKM_01238	1789	TTGATTTGGCTCAA	+	ID=GAKPKEKM_01238;eC_number=1.6.99.1;Name=namA;gene=namA;inference=ab initio prediction:Prodigal:2.6,protein motif:HAMAP:MF_01614;locus_tag=GAKPKEKM_01238;product=NADPH dehydrogenase
6	Nitrosomonas europaea	NSM_48	c_000000001366	JNIBNLAF_01895	14350	TTCATCTACATCAA	+	ID=JNIBNLAF_01895;Name=rsfS;db_xref=COG:COG0799;gene=rsfS;inference=ab initio prediction:Prodigal:2.6,similar to AA sequence:UniProtKB:Q7P0P8;locus_tag=JNIBNLAF_01895;product=Ribosomal silencing factor RsfS
6	Nitrosomonas europaea	NSM_48	c_000000009402	JNIBNLAF_02125	3764	TTGATTCATATTAA	+	ID=JNIBNLAF_02125;Name=rplT;db_xref=COG:COG0292;gene=rplT;inference=ab initio prediction:Prodigal:2.6,similar to AA sequence:UniProtKB:Q6NDR6;locus_tag=JNIBNLAF_02125;product=50S ribosomal protein L20
7	Nitrosomonas europaea	NSM_48	c_000000002382	JNIBNLAF_00796	30602	ATGATCATGATCAA	+	ID=JNIBNLAF_00796;eC_number=2.8.3.16;Name=frc;gene=frc;inference=ab initio prediction:Prodigal:2.6,protein motif:HAMAP:MF_00742;locus_tag=JNIBNLAF_00796;product=Formyl-CoA:oxalate CoA-transferase
7	Nitrosomonas europaea	NSM_48	c_000000003339	JNIBNLAF_01287	19278	ATCAGATTGGTACG	-	ID=JNIBNLAF_01287;Name=ftsB;db_xref=COG:COG2919;gene=ftsB;inference=ab initio prediction:Prodigal:2.6,similar to AA sequence:UniProtKB:P0A6S5;locus_tag=JNIBNLAF_01287;product=Cell division protein FtsB
7	Nitrosomonas europaea	NSM_48	c_000000005598	JNIBNLAF_01869	10457	ACAGATCTATGGAC	-	ID=JNIBNLAF_01869;eC_number=6.1.1.5;Name=ileS;db_xref=COG:COG0060;gene=ileS;inference=ab initio prediction:Prodigal:2.6,similar to AA sequence:UniProtKB:P00956;locus_tag=JNIBNLAF_01869;product=Isoleucine--tRNA ligase
7	Nitrosomonas europaea	NSM_48	c_000000003397	JNIBNLAF_02456	24514	TTGATACCCGTCAA	+	ID=JNIBNLAF_02456;eC_number=6.3.4.4;Name=purA;db_xref=COG:COG0104;gene=purA;inference=ab initio prediction:Prodigal:2.6,similar to AA sequence:UniProtKB:P0A7D4;locus_tag=JNIBNLAF_02456;product=Adenylosuccinate synthetase
7	Nitrosomonas europaea	NSM_48	c_000000004840	JNIBNLAF_02501	21924	ATTGCACCAGGCAA	-	ID=JNIBNLAF_02501;inference=ab initio prediction:Prodigal:2.6;locus_tag=JNIBNLAF_02501;product=hypothetical protein

## Sheet: DNR
Cluster	Taxonomy	Short Name	Contig	Gene	Position of Predicted TF Binding Site	Sequence of Predicted TF Binding Site	Strand	Gene Information
1	Rhodocyclaceae bacterium	RDC_54R	c_000000000573	EFKGCFLK_00080	94189	TTTGATCCACGTCAAG	+	ID=EFKGCFLK_00080;eC_number=3.4.-.-;Name=yhbU;db_xref=COG:COG0826;gene=yhbU;inference=ab initio prediction:Prodigal:2.6,similar to AA sequence:UniProtKB:P45527;locus_tag=EFKGCFLK_00080;product=putative protease YhbU
1	Rhodocyclaceae bacterium	RDC_54R	c_000000001322	EFKGCFLK_01284	24947	CTTGATGCAAATCATG	+	ID=EFKGCFLK_01284;eC_number=1.6.5.8;Name=nqrF_1;gene=nqrF_1;inference=ab initio prediction:Prodigal:2.6,protein motif:HAMAP:MF_00430;locus_tag=EFKGCFLK_01284;product=Na(+)-translocating NADH-quinone reductase subunit F
1	Rhodocyclaceae bacterium	RDC_54R	c_000000001322	EFKGCFLK_01293	36611	GGCCGGCAAGCCCATC	-	ID=EFKGCFLK_01293;eC_number=1.7.2.1;Name=nirS_2;db_xref=COG:COG2010;gene=nirS_2;inference=ab initio prediction:Prodigal:2.6,similar to AA sequence:UniProtKB:P24474;locus_tag=EFKGCFLK_01293;product=Nitrite reductase
1	Rhodocyclaceae bacterium	RDC_54R	c_000000000168	EFKGCFLK_01945	126271	GGCCGGTTTTCCTGCC	-	ID=EFKGCFLK_01945;Name=ytfE;gene=ytfE;inference=ab initio prediction:Prodigal:2.6,protein motif:HAMAP:MF_01606;locus_tag=EFKGCFLK_01945;product=Iron-sulfur cluster repair protein YtfE
1	Rhodocyclaceae bacterium	RDC_54R	c_000000000168	EFKGCFLK_01948	129566	CTTGATCTGCGTCAAT	+	ID=EFKGCFLK_01948;inference=ab initio prediction:Prodigal:2.6;locus_tag=EFKGCFLK_01948;product=hypothetical protein
1	Rhodocyclaceae bacterium	RDC_54R	c_000000000168	EFKGCFLK_01956	136283	TCAAAAGGCGATAATT	-	ID=EFKGCFLK_01956;eC_number=1.9.3.1;Name=ccoN1;db_xref=COG:COG3278;gene=ccoN1;inference=ab initio prediction:Prodigal:2.6,similar to AA sequence:UniProtKB:D9IA43;locus_tag=EFKGCFLK_01956;product=Cbb3-type cytochrome c oxidase subunit CcoN1
1	Rhodocyclaceae bacterium	RDC_54R	c_000000000168	EFKGCFLK_02014	195042	TTTGATTTGCGTCAAG	+	ID=EFKGCFLK_02014;inference=ab initio prediction:Prodigal:2.6;locus_tag=EFKGCFLK_02014;product=hypothetical protein
1	Rhodocyclaceae bacterium	RDC_54R	c_000000001926	EFKGCFLK_02609	52416	GGGCCGACGCCCCCCA	-	ID=EFKGCFLK_02609;inference=ab initio prediction:Prodigal:2.6;locus_tag=EFKGCFLK_02609;product=hypothetical protein
2	Rhodocyclaceae bacterium	RDC_54R	c_000000001571	EFKGCFLK_01107	63837	CTTGACGTTAATCACG	+	ID=EFKGCFLK_01107;inference=ab initio prediction:Prodigal:2.6;locus_tag=EFKGCFLK_01107;product=hypothetical protein
2	Rhodocyclaceae bacterium	RDC_54R	c_000000000168	EFKGCFLK_01947	129566	GCATGATACCGTGCTT	-	ID=EFKGCFLK_01947;eC_number=3.1.-.-;db_xref=COG:COG1236;inference=ab initio prediction:Prodigal:2.6,similar to AA sequence:UniProtKB:Q5SLP1;locus_tag=EFKGCFLK_01947;product=Ribonuclease
3	Rhodocyclaceae bacterium	RDC_54R	c_000000001322	EFKGCFLK_01278	19743	TTTGACGGCGGTCAAG	+	ID=EFKGCFLK_01278;Name=petB;gene=petB;inference=ab initio prediction:Prodigal:2.6,protein motif:HAMAP:MF_00633;locus_tag=EFKGCFLK_01278;product=Cytochrome b6
3	Rhodocyclaceae bacterium	RDC_54R	c_000000002457	EFKGCFLK_01679	27328	GAAGAGTTGCAGAATA	-	ID=EFKGCFLK_01679;eC_number=4.1.2.44;Name=boxC;gene=boxC;inference=ab initio prediction:Prodigal:2.6,similar to AA sequence:UniProtKB:Q84HH6;locus_tag=EFKGCFLK_01679;product=Benzoyl-CoA-dihydrodiol lyase
4	Rhodocyclaceae bacterium	RDC_54R	c_000000001322	EFKGCFLK_01283	24947	GGCCGCGGCAGGATAC	-	ID=EFKGCFLK_01283;inference=ab initio prediction:Prodigal:2.6;locus_tag=EFKGCFLK_01283;product=hypothetical protein
4	Rhodocyclaceae bacterium	RDC_54R	c_000000006453	EFKGCFLK_02320	6257	CTTGATCTGCATCAAC	+	ID=EFKGCFLK_02320;inference=ab initio prediction:Prodigal:2.6;locus_tag=EFKGCFLK_02320;product=hypothetical protein

## Sheet: NnrR
Cluster	Taxonomy	Short Name	Contig	Gene	Position of Predicted TF Binding Site	Sequence of Predicted TF Binding Site	Strand	Gene Information
1	Nitrospira sp.	NSP_46	c_000000000050	NBKEAIPA_00021	14860	TTGCGCGTGCTCAA	+	ID=NBKEAIPA_00021;inference=ab initio prediction:Prodigal:2.6;locus_tag=NBKEAIPA_00021;product=hypothetical protein
1	Nitrospira sp.	NSP_46	c_000000000050	NBKEAIPA_00136	126186	ATCACCCAATTGCC	-	ID=NBKEAIPA_00136;inference=ab initio prediction:Prodigal:2.6;locus_tag=NBKEAIPA_00136;product=hypothetical protein
1	Nitrospira sp.	NSP_46	c_000000000050	NBKEAIPA_00184	164371	AGAGCGAATTGATG	-	ID=NBKEAIPA_00184;eC_number=2.4.1.129;Name=mtgA;db_xref=COG:COG0744;gene=mtgA;inference=ab initio prediction:Prodigal:2.6,similar to AA sequence:UniProtKB:P46022;locus_tag=NBKEAIPA_00184;product=Biosynthetic peptidoglycan transglycosylase
1	Nitrospira sp.	NSP_46	c_000000000671	NBKEAIPA_02659	109539	ACATCGGCTCCGGG	-	ID=NBKEAIPA_02659;inference=ab initio prediction:Prodigal:2.6;locus_tag=NBKEAIPA_02659;product=hypothetical protein
2	Nitrospira sp.	NSP_46	c_000000000050	NBKEAIPA_00030	19859	AGAGGTAGTTTCGG	-	ID=NBKEAIPA_00030;inference=ab initio prediction:Prodigal:2.6;locus_tag=NBKEAIPA_00030;product=hypothetical protein
2	Nitrospira sp.	NSP_46	c_000000012974	NBKEAIPA_00806	84	TTGCGCCTGCTCAA	+	ID=NBKEAIPA_00806;Name=norR_1;gene=norR_1;inference=ab initio prediction:Prodigal:2.6,protein motif:HAMAP:MF_01314;locus_tag=NBKEAIPA_00806;product=Anaerobic nitric oxide reductase transcription regulator NorR
2	Nitrospira sp.	NSP_46	c_000000002516	NBKEAIPA_01701	4098	AAGTACGTGGGGTG	-	ID=NBKEAIPA_01701;Name=recO;gene=recO;inference=ab initio prediction:Prodigal:2.6,protein motif:HAMAP:MF_00201;locus_tag=NBKEAIPA_01701;product=DNA repair protein RecO
2	Nitrospira sp.	NSP_46	c_000000001451	NBKEAIPA_03429	1623	TTGCGTCAACACAA	+	ID=NBKEAIPA_03429;eC_number=1.-.-.-;Name=ytbE;db_xref=COG:COG0656;gene=ytbE;inference=ab initio prediction:Prodigal:2.6,similar to AA sequence:UniProtKB:O34678;locus_tag=NBKEAIPA_03429;product=putative oxidoreductase YtbE
3	Nitrospira sp.	NSP_46	c_000000000050	NBKEAIPA_00087	75637	AATGGCGGCGCTGA	-	ID=NBKEAIPA_00087;Name=yhhJ;db_xref=COG:COG0842;gene=yhhJ;inference=ab initio prediction:Prodigal:2.6,similar to AA sequence:UniProtKB:P0AGH1;locus_tag=NBKEAIPA_00087;product=Inner membrane transport permease YhhJ
3	Nitrospira sp.	NSP_46	c_000000001358	NBKEAIPA_01237	55853	AAACCGCCAGATCC	-	ID=NBKEAIPA_01237;inference=ab initio prediction:Prodigal:2.6;locus_tag=NBKEAIPA_01237;product=hypothetical protein
3	Nitrospira sp.	NSP_46	c_000000000400	NBKEAIPA_01292	37409	TTGTGCCGCCGCAA	+	ID=NBKEAIPA_01292;eC_number=1.1.1.38;inference=ab initio prediction:Prodigal:2.6,similar to AA sequence:UniProtKB:P16468;locus_tag=NBKEAIPA_01292;product=NAD-dependent malic enzyme
4	Nitrospira sp.	NSP_46	c_000000000254	NBKEAIPA_00590	85634	AGCGCGGGAATGGT	-	ID=NBKEAIPA_00590;inference=ab initio prediction:Prodigal:2.6;locus_tag=NBKEAIPA_00590;product=hypothetical protein
4	Nitrospira sp.	NSP_46	c_000000000654	NBKEAIPA_00989	60143	TTGCGCCAACGCAA	+	ID=NBKEAIPA_00989;inference=ab initio prediction:Prodigal:2.6;locus_tag=NBKEAIPA_00989;product=hypothetical protein
4	Nitrospira sp.	NSP_46	c_000000001358	NBKEAIPA_01238	55853	TTGCGCAAGATCAA	+	ID=NBKEAIPA_01238;inference=ab initio prediction:Prodigal:2.6;locus_tag=NBKEAIPA_01238;product=hypothetical protein
4	Nitrospira sp.	NSP_46	c_000000000391	NBKEAIPA_01552	124215	ATTCTACAAACGCG	-	ID=NBKEAIPA_01552;inference=ab initio prediction:Prodigal:2.6;locus_tag=NBKEAIPA_01552;product=hypothetical protein
4	Nitrospira sp.	NSP_46	c_000000002500	NBKEAIPA_01632	12560	ACGTCGCCAAGCTG	-	ID=NBKEAIPA_01632;inference=ab initio prediction:Prodigal:2.6;locus_tag=NBKEAIPA_01632;product=hypothetical protein
4	Nitrospira sp.	NSP_46	c_000000000671	NBKEAIPA_02660	109539	TTGCTCCGGCGCAA	+	ID=NBKEAIPA_02660;eC_number=2.1.3.12;Name=novN_1;gene=novN_1;inference=ab initio prediction:Prodigal:2.6,similar to AA sequence:UniProtKB:Q9L9F4;locus_tag=NBKEAIPA_02660;product=Decarbamoylnovobiocin carbamoyltransferase
5	Nitrospira sp.	NSP_46	c_000000001174	NBKEAIPA_02981	76376	ACTGGAAGGCCTCG	-	ID=NBKEAIPA_02981;inference=ab initio prediction:Prodigal:2.6;locus_tag=NBKEAIPA_02981;product=hypothetical protein
5	Nitrospira sp.	NSP_46	c_000000001451	NBKEAIPA_03428	1623	ATGAATTGCTCGCG	-	ID=NBKEAIPA_03428;inference=ab initio prediction:Prodigal:2.6;locus_tag=NBKEAIPA_03428;product=hypothetical protein

## Sheet: MalR
Cluster	Taxonomy	Short Name	Contig	Gene	Position of Predicted TF Binding Site	Sequence of Predicted TF Binding Site	Strand	Gene Information
1	Ignavibacteria bacterium	IGV_58	c_000000000256	CDJEALGM_00124	141973	ATTGTGGTGAACAACACAAA	+	ID=CDJEALGM_00124;Name=mnmG;db_xref=COG:COG0445;gene=mnmG;inference=ab initio prediction:Prodigal:2.6,similar to AA sequence:UniProtKB:Q8KA85;locus_tag=CDJEALGM_00124;product=tRNA uridine 5-carboxymethylaminomethyl modification enzyme MnmG
1	Ignavibacteria bacterium	IGV_58	c_000000001993	CDJEALGM_01756	4301	TAAAGGCTATAGAACATAAA	+	ID=CDJEALGM_01756;Name=purH;db_xref=COG:COG0138;gene=purH;inference=ab initio prediction:Prodigal:2.6,similar to AA sequence:UniProtKB:P15639;locus_tag=CDJEALGM_01756;product=Bifunctional purine biosynthesis protein PurH
1	Flavobacteriales bacterium	FLB_49	c_000000000320	HJHJAOHD_00568	50043	TTTCTGTTTTAAACCACAAA	+	ID=HJHJAOHD_00568;Name=purH;db_xref=COG:COG0138;gene=purH;inference=ab initio prediction:Prodigal:2.6,similar to AA sequence:UniProtKB:P9WHM7;locus_tag=HJHJAOHD_00568;product=Bifunctional purine biosynthesis protein PurH
1	Flavobacteriales bacterium	FLB_49	c_000000000034	HJHJAOHD_01375	408299	AGGAAAATCAAATGATGTTT	-	ID=HJHJAOHD_01375;inference=ab initio prediction:Prodigal:2.6;locus_tag=HJHJAOHD_01375;product=hypothetical protein
1	Flavobacteriales bacterium	FLB_49	c_000000000495	HJHJAOHD_01619	78382	TTTCTGTTTTATAACAGAAA	+	ID=HJHJAOHD_01619;Name=btuB_4;gene=btuB_4;inference=ab initio prediction:Prodigal:2.6,protein motif:HAMAP:MF_01531;locus_tag=HJHJAOHD_01619;product=Vitamin B12 transporter BtuB
1	Ignavibacteriaceae bacterium	IGV_68R	c_000000000063	IFNCLDLE_02350	117906	ATTATGTTTTTAAACAGGGA	+	ID=IFNCLDLE_02350;Name=tolQ;db_xref=COG:COG0811;gene=tolQ;inference=ab initio prediction:Prodigal:2.6,similar to AA sequence:UniProtKB:P0ABU9;locus_tag=IFNCLDLE_02350;product=Protein TolQ
1	Saprospiraceae bacterium	SPS_50R	c_000000000048	JPMHGGIA_00186	221698	AAAATTTCCGAGCGGCACCG	-	ID=JPMHGGIA_00186;eC_number=2.1.1.-;inference=ab initio prediction:Prodigal:2.6,similar to AA sequence:UniProtKB:Q7A794;locus_tag=JPMHGGIA_00186;product=Putative TrmH family tRNA/rRNA methyltransferase
1	Saprospiraceae bacterium	SPS_50R	c_000000004982	JPMHGGIA_02721	8597	ATTGTGTTGTGAAACCCAAA	+	ID=JPMHGGIA_02721;inference=ab initio prediction:Prodigal:2.6;locus_tag=JPMHGGIA_02721;product=hypothetical protein
1	Saprospiraceae bacterium	SPS_50R	c_000000003635	JPMHGGIA_02733	3515	AAATACAAATAATTATAAGT	-	ID=JPMHGGIA_02733;Name=htpG;gene=htpG;inference=ab initio prediction:Prodigal:2.6,protein motif:HAMAP:MF_00505;locus_tag=JPMHGGIA_02733;product=Chaperone protein HtpG
1	Saprospiraceae bacterium	SPS_50R	c_000000006549	JPMHGGIA_02830	2576	AATAATTGGTAATTTATATT	-	ID=JPMHGGIA_02830;inference=ab initio prediction:Prodigal:2.6;locus_tag=JPMHGGIA_02830;product=hypothetical protein
2	Ignavibacteria bacterium	IGV_58	c_000000000256	CDJEALGM_00185	219277	GATGTGCTAAACAACACTAA	+	ID=CDJEALGM_00185;inference=ab initio prediction:Prodigal:2.6;locus_tag=CDJEALGM_00185;product=hypothetical protein
2	Flavobacteriales bacterium	FLB_49	c_000000000440	HJHJAOHD_01762	111559	ATTATGGAGGAATATTAGAG	-	ID=HJHJAOHD_01762;Name=sdcS;db_xref=COG:COG0471;gene=sdcS;inference=ab initio prediction:Prodigal:2.6,similar to AA sequence:UniProtKB:Q99SX1;locus_tag=HJHJAOHD_01762;product=Sodium-dependent dicarboxylate transporter SdcS
2	Flavobacteriales bacterium	FLB_49	c_000000000529	HJHJAOHD_01992	20705	TTCCTGCTTTTAAACACAGA	+	ID=HJHJAOHD_01992;inference=ab initio prediction:Prodigal:2.6;locus_tag=HJHJAOHD_01992;product=hypothetical protein
2	Flavobacteriales bacterium	FLB_49	c_000000003612	HJHJAOHD_02567	26376	TAAATGTTGTAAAAAATAGA	+	ID=HJHJAOHD_02567;inference=ab initio prediction:Prodigal:2.6;locus_tag=HJHJAOHD_02567;product=hypothetical protein
2	Flavobacteriales bacterium	FLB_49	c_000000011147	HJHJAOHD_02679	6919	AACCAATTAATGCAAATTTT	-	ID=HJHJAOHD_02679;inference=ab initio prediction:Prodigal:2.6;locus_tag=HJHJAOHD_02679;product=hypothetical protein
2	Ignavibacteriaceae bacterium	IGV_68R	c_000000000084	IFNCLDLE_01760	96265	AATGTGGTTTATAACAGATA	+	ID=IFNCLDLE_01760;inference=ab initio prediction:Prodigal:2.6;locus_tag=IFNCLDLE_01760;product=hypothetical protein
2	Saprospiraceae bacterium	SPS_50R	c_000000000048	JPMHGGIA_00106	130143	TTTATGCTTTAAAAAATTAA	+	ID=JPMHGGIA_00106;inference=ab initio prediction:Prodigal:2.6;locus_tag=JPMHGGIA_00106;product=hypothetical protein
3	Ignavibacteria bacterium	IGV_58	c_000000000121	CDJEALGM_00251	63885	ATTCGGAAGCATTCAGCAGT	-	ID=CDJEALGM_00251;Name=prfA;db_xref=COG:COG0216;gene=prfA;inference=ab initio prediction:Prodigal:2.6,similar to AA sequence:UniProtKB:P0A7I0;locus_tag=CDJEALGM_00251;product=Peptide chain release factor RF1
3	Ignavibacteriaceae bacterium	IGV_68R	c_000000000005	IFNCLDLE_00872	832479	TAGATGCTATAAAAAATAAA	+	ID=IFNCLDLE_00872;inference=ab initio prediction:Prodigal:2.6;locus_tag=IFNCLDLE_00872;product=hypothetical protein
4	Ignavibacteria bacterium	IGV_58	c_000000000942	CDJEALGM_01436	24755	ATGCAAAATTCCTCTCCATT	-	ID=CDJEALGM_01436;inference=ab initio prediction:Prodigal:2.6;locus_tag=CDJEALGM_01436;product=hypothetical protein
4	Flavobacteriales bacterium	FLB_49	c_000000000166	HJHJAOHD_00266	14782	ATTATGCAAATTAAATTCAA	-	ID=HJHJAOHD_00266;inference=ab initio prediction:Prodigal:2.6;locus_tag=HJHJAOHD_00266;product=hypothetical protein
4	Flavobacteriales bacterium	FLB_49	c_000000000440	HJHJAOHD_01743	82083	CTAAATTTTGTATTGCAAAG	-	ID=HJHJAOHD_01743;inference=ab initio prediction:Prodigal:2.6;locus_tag=HJHJAOHD_01743;product=hypothetical protein
4	Flavobacteriales bacterium	FLB_49	c_000000011147	HJHJAOHD_02680	6919	TTTATGTTATAAAACTTGTA	+	ID=HJHJAOHD_02680;eC_number=1.8.1.4;Name=lpd;db_xref=COG:COG1249;gene=lpd;inference=ab initio prediction:Prodigal:2.6,similar to AA sequence:UniProtKB:Q8NTE1;locus_tag=HJHJAOHD_02680;product=Dihydrolipoyl dehydrogenase
4	Ignavibacteriaceae bacterium	IGV_68R	c_000000000005	IFNCLDLE_00522	368900	TCGTTATGTCAGCAAGCGGC	-	ID=IFNCLDLE_00522;eC_number=3.4.-.-;Name=bepA_2;gene=bepA_2;inference=ab initio prediction:Prodigal:2.6,protein motif:HAMAP:MF_00997;locus_tag=IFNCLDLE_00522;product=Beta-barrel assembly-enhancing protease
4	Ignavibacteriaceae bacterium	IGV_68R	c_000000000005	IFNCLDLE_01005	1009955	ACTTGGTTCATTAAAAATTG	-	ID=IFNCLDLE_01005;inference=ab initio prediction:Prodigal:2.6;locus_tag=IFNCLDLE_01005;product=hypothetical protein
4	Ignavibacteriaceae bacterium	IGV_68R	c_000000000005	IFNCLDLE_01006	1009955	TATATCTTTTACAACATTTA	+	ID=IFNCLDLE_01006;inference=ab initio prediction:Prodigal:2.6;locus_tag=IFNCLDLE_01006;product=hypothetical protein
5	Flavobacteriales bacterium	FLB_49	c_000000000034	HJHJAOHD_01055	79254	TAGCACTTGTAAAATGGTTA	-	ID=HJHJAOHD_01055;inference=ab initio prediction:Prodigal:2.6;locus_tag=HJHJAOHD_01055;product=hypothetical protein
5	Flavobacteriales bacterium	FLB_49	c_000000000945	HJHJAOHD_01959	81732	CTTATGCTGAAAAACATATT	+	ID=HJHJAOHD_01959;inference=ab initio prediction:Prodigal:2.6;locus_tag=HJHJAOHD_01959;product=hypothetical protein
5	Ignavibacteriaceae bacterium	IGV_68R	c_000000000084	IFNCLDLE_01916	273798	TGCAAACAGGGTTGATTAAA	-	ID=IFNCLDLE_01916;inference=ab initio prediction:Prodigal:2.6;locus_tag=IFNCLDLE_01916;product=hypothetical protein
5	Ignavibacteriaceae bacterium	IGV_68R	c_000000000135	IFNCLDLE_02041	33258	AAAAGCTGCTCCCTTTCTTC	-	ID=IFNCLDLE_02041;Name=hcf136_7;gene=hcf136_7;inference=ab initio prediction:Prodigal:2.6,protein motif:HAMAP:MF_01348;locus_tag=IFNCLDLE_02041;product=Ycf48-like protein
5	Saprospiraceae bacterium	SPS_50R	c_000000000832	JPMHGGIA_01958	65893	AATGCGCTTTACAGCATAAA	+	ID=JPMHGGIA_01958;eC_number=2.7.1.23;Name=nadK;gene=nadK;inference=ab initio prediction:Prodigal:2.6,protein motif:HAMAP:MF_00361;locus_tag=JPMHGGIA_01958;product=NAD kinase

## Sheet: CRP
Cluster	Taxonomy	Short Name	Contig	Gene	Position of Predicted TF Binding Site	Sequence of Predicted TF Binding Site	Strand	Gene Information
1	AMX_44	Brocadia fulgida	c_000000006201	HCAMLNBO_00018	14813	ACCCCTTTTCAGGAGGTACC	-	ID=HCAMLNBO_00018;inference=ab initio prediction:Prodigal:2.6;locus_tag=HCAMLNBO_00018;product=hypothetical protein
1	AMX_44	Brocadia fulgida	c_000000002477	HCAMLNBO_00173	9065	CCATTTGATTCCAAAAATCT	-	ID=HCAMLNBO_00173;Name=perR;db_xref=COG:COG0735;gene=perR;inference=ab initio prediction:Prodigal:2.6,similar to AA sequence:UniProtKB:Q97FU2;locus_tag=HCAMLNBO_00173;product=Transcriptional regulator PerR
1	AMX_44	Brocadia fulgida	c_000000002016	HCAMLNBO_00275	16274	TTTGTGAACTCCCCGAGTAT	-	ID=HCAMLNBO_00275;eC_number=1.3.8.-;Name=pigA;gene=pigA;inference=ab initio prediction:Prodigal:2.6,similar to AA sequence:UniProtKB:Q5W271;locus_tag=HCAMLNBO_00275;product=Flavoprotein desaturase PigA
1	AMX_44	Brocadia fulgida	c_000000001103	HCAMLNBO_00664	88212	ATGCCGAGCAAGAAGCGGCA	-	ID=HCAMLNBO_00664;eC_number=3.5.4.40;db_xref=COG:COG0402;inference=ab initio prediction:Prodigal:2.6,similar to AA sequence:UniProtKB:Q9RW45;locus_tag=HCAMLNBO_00664;product=Aminodeoxyfutalosine deaminase
1	AMX_44	Brocadia fulgida	c_000000001936	HCAMLNBO_01657	1613	AATAACCCATGGTACTGTAC	-	ID=HCAMLNBO_01657;Name=glnB_2;db_xref=COG:COG0347;gene=glnB_2;inference=ab initio prediction:Prodigal:2.6,similar to AA sequence:UniProtKB:O66513;locus_tag=HCAMLNBO_01657;product=Nitrogen regulatory protein P-II
1	AMX_44	Brocadia fulgida	c_000000001936	HCAMLNBO_01676	24501	TATGTGATGAAAAACAAACT	+	ID=HCAMLNBO_01676;inference=ab initio prediction:Prodigal:2.6;locus_tag=HCAMLNBO_01676;product=hypothetical protein
1	AMX_44	Brocadia fulgida	c_000000006208	HCAMLNBO_01915	16656	TAAATCAAATTTTGTCAAGG	-	ID=HCAMLNBO_01915;eC_number=2.1.1.-;Name=cbiH;db_xref=COG:COG1010;gene=cbiH;inference=ab initio prediction:Prodigal:2.6,similar to AA sequence:UniProtKB:Q05590;locus_tag=HCAMLNBO_01915;product=putative cobalt-factor III C(17)-methyltransferase
1	AMX_44	Brocadia fulgida	c_000000005084	HCAMLNBO_01929	15324	CGACCGGAAGCGATACAAAG	-	ID=HCAMLNBO_01929;eC_number=1.8.1.9;Name=trxB;db_xref=COG:COG0492;gene=trxB;inference=ab initio prediction:Prodigal:2.6,similar to AA sequence:UniProtKB:P80880;locus_tag=HCAMLNBO_01929;product=Thioredoxin reductase
1	AMX_44	Brocadia fulgida	c_000000005781	HCAMLNBO_02296	5964	TTTGTAAGTTTTTTCACAAC	+	ID=HCAMLNBO_02296;inference=ab initio prediction:Prodigal:2.6;locus_tag=HCAMLNBO_02296;product=hypothetical protein
1	AMX_44	Brocadia fulgida	c_000000005514	HCAMLNBO_02679	15441	TCTGCGATATTGATCAAAAT	+	ID=HCAMLNBO_02679;inference=ab initio prediction:Prodigal:2.6;locus_tag=HCAMLNBO_02679;product=hypothetical protein
1	AMX_44	Brocadia fulgida	c_000000011019	HCAMLNBO_02738	2935	ACCCCTTTCAGGAGGTACCG	-	ID=HCAMLNBO_02738;inference=ab initio prediction:Prodigal:2.6;locus_tag=HCAMLNBO_02738;product=hypothetical protein
1	AMX_44	Brocadia fulgida	c_000000011019	HCAMLNBO_02747	9555	AATGTAAAAAAGATAAAAAT	+	ID=HCAMLNBO_02747;inference=ab initio prediction:Prodigal:2.6;locus_tag=HCAMLNBO_02747;product=hypothetical protein
2	AMX_44	Brocadia fulgida	c_000000001958	HCAMLNBO_00082	47016	ATAATGATAAAATTCAAAAA	+	ID=HCAMLNBO_00082;inference=ab initio prediction:Prodigal:2.6;locus_tag=HCAMLNBO_00082;product=hypothetical protein
2	AMX_44	Brocadia fulgida	c_000000003095	HCAMLNBO_00332	18772	ATTGAGAAATGAATCACCAA	+	ID=HCAMLNBO_00332;eC_number=1.3.7.7;Name=bchB;gene=bchB;inference=ab initio prediction:Prodigal:2.6,protein motif:HAMAP:MF_00353;locus_tag=HCAMLNBO_00332;product=Light-independent protochlorophyllide reductase subunit B
2	AMX_44	Brocadia fulgida	c_000000000923	HCAMLNBO_00430	50216	ACCTGTTCGGTGAATGGATA	-	ID=HCAMLNBO_00430;eC_number=2.4.2.53;Name=arnC_1;gene=arnC_1;inference=ab initio prediction:Prodigal:2.6,protein motif:HAMAP:MF_01164;locus_tag=HCAMLNBO_00430;product=Undecaprenyl-phosphate 4-deoxy-4-formamido-L-arabinose transferase
2	AMX_44	Brocadia fulgida	c_000000001952	HCAMLNBO_00512	7686	ATTACGATCACCTTCACATT	+	ID=HCAMLNBO_00512;inference=ab initio prediction:Prodigal:2.6;locus_tag=HCAMLNBO_00512;product=hypothetical protein
2	AMX_44	Brocadia fulgida	c_000000001103	HCAMLNBO_00661	83766	AGGTTGTGTTGCTCACTTTA	-	ID=HCAMLNBO_00661;inference=ab initio prediction:Prodigal:2.6;locus_tag=HCAMLNBO_00661;product=hypothetical protein
2	AMX_44	Brocadia fulgida	c_000000002207	HCAMLNBO_00680	20029	ATCCTTCGCATGGTAATTCT	-	ID=HCAMLNBO_00680;inference=ab initio prediction:Prodigal:2.6;locus_tag=HCAMLNBO_00680;product=hypothetical protein
2	AMX_44	Brocadia fulgida	c_000000002466	HCAMLNBO_00918	8952	AATGTGACCTTGATTATGTT	+	ID=HCAMLNBO_00918;inference=ab initio prediction:Prodigal:2.6;locus_tag=HCAMLNBO_00918;product=hypothetical protein
2	AMX_44	Brocadia fulgida	c_000000001981	HCAMLNBO_01179	49426	ATTCTGATAAAATTCAAATT	+	ID=HCAMLNBO_01179;eC_number=6.1.1.4;Name=leuS;db_xref=COG:COG0495;gene=leuS;inference=ab initio prediction:Prodigal:2.6,similar to AA sequence:UniProtKB:Q9JXT2;locus_tag=HCAMLNBO_01179;product=Leucine--tRNA ligase
2	AMX_44	Brocadia fulgida	c_000000010271	HCAMLNBO_02291	9178	TTTGTGAAAAAACTTACAAA	+	ID=HCAMLNBO_02291;Name=lapB_7;gene=lapB_7;inference=ab initio prediction:Prodigal:2.6,protein motif:HAMAP:MF_00994;locus_tag=HCAMLNBO_02291;product=Lipopolysaccharide assembly protein B
2	AMX_44	Brocadia fulgida	c_000000001719	HCAMLNBO_02352	42393	AAGGCGACTTCAGGCCGGAA	-	ID=HCAMLNBO_02352;inference=ab initio prediction:Prodigal:2.6;locus_tag=HCAMLNBO_02352;product=hypothetical protein
2	AMX_44	Brocadia fulgida	c_000000015815	HCAMLNBO_02650	342	TTTGTGAAAAAACTCACAGA	+	ID=HCAMLNBO_02650;inference=ab initio prediction:Prodigal:2.6;locus_tag=HCAMLNBO_02650;product=hypothetical protein
2	AMX_44	Brocadia fulgida	c_000000006456	HCAMLNBO_02721	16083	TCAAGACGAGAATCCCCATG	-	ID=HCAMLNBO_02721;eC_number=3.6.1.8;Name=mazG;db_xref=COG:COG1694;gene=mazG;inference=ab initio prediction:Prodigal:2.6,similar to AA sequence:UniProtKB:P0AEY3;locus_tag=HCAMLNBO_02721;product=Nucleoside triphosphate pyrophosphohydrolase
2	AMX_44	Brocadia fulgida	c_000000006456	HCAMLNBO_02722	16276	ATTGTTATTGAAGTCAAACA	+	ID=HCAMLNBO_02722;eC_number=4.2.1.24;Name=hemB;gene=hemB;inference=ab initio prediction:Prodigal:2.6,similar to AA sequence:UniProtKB:P64334;locus_tag=HCAMLNBO_02722;product=Delta-aminolevulinic acid dehydratase
2	AMX_44	Brocadia fulgida	c_000000002701	HCAMLNBO_02778	31425	ACTTTGAAATTCTTAACATT	+	ID=HCAMLNBO_02778;inference=ab initio prediction:Prodigal:2.6;locus_tag=HCAMLNBO_02778;product=hypothetical protein
3	AMX_44	Brocadia fulgida	c_000000004213	HCAMLNBO_00160	26244	TTTGTAAGTTTTTTCACAAA	+	ID=HCAMLNBO_00160;inference=ab initio prediction:Prodigal:2.6;locus_tag=HCAMLNBO_00160;product=hypothetical protein
3	AMX_44	Brocadia fulgida	c_000000002477	HCAMLNBO_00174	9176	AATGTGAAAATGAACGCATT	+	ID=HCAMLNBO_00174;Name=rpoD;gene=rpoD;inference=ab initio prediction:Prodigal:2.6,protein motif:HAMAP:MF_00963;locus_tag=HCAMLNBO_00174;product=RNA polymerase sigma factor RpoD
3	AMX_44	Brocadia fulgida	c_000000005388	HCAMLNBO_00223	14818	TTTGTGAAAAAACTTACAGA	+	ID=HCAMLNBO_00223;eC_number=3.1.3.2;Name=gpm2;db_xref=COG:COG0406;gene=gpm2;inference=ab initio prediction:Prodigal:2.6,similar to AA sequence:UniProtKB:Q6MWZ7;locus_tag=HCAMLNBO_00223;product=Acid phosphatase
3	AMX_44	Brocadia fulgida	c_000000004648	HCAMLNBO_00236	7588	ATGTGCAATCATGTGTCCTG	-	ID=HCAMLNBO_00236;eC_number=1.2.7.3;Name=korA_1;db_xref=COG:COG0674;gene=korA_1;inference=ab initio prediction:Prodigal:2.6,similar to AA sequence:UniProtKB:O53182;locus_tag=HCAMLNBO_00236;product=2-oxoglutarate oxidoreductase subunit KorA
3	AMX_44	Brocadia fulgida	c_000000001103	HCAMLNBO_00662	83766	TTTTTGAGATTTTTCATAAA	+	ID=HCAMLNBO_00662;eC_number=1.8.1.14;Name=cdr;gene=cdr;inference=ab initio prediction:Prodigal:2.6,protein motif:HAMAP:MF_01608;locus_tag=HCAMLNBO_00662;product=Coenzyme A disulfide reductase
3	AMX_44	Brocadia fulgida	c_000000002207	HCAMLNBO_00669	4391	AAAGTTATCAATATCATAAA	+	ID=HCAMLNBO_00669;eC_number=2.4.1.250;Name=mshA_2;gene=mshA_2;inference=ab initio prediction:Prodigal:2.6,protein motif:HAMAP:MF_01695;locus_tag=HCAMLNBO_00669;product=D-inositol-3-phosphate glycosyltransferase
3	AMX_44	Brocadia fulgida	c_000000003253	HCAMLNBO_00796	9457	ATTTTGCTACTGTTCACACA	+	ID=HCAMLNBO_00796;Name=groL1_1;db_xref=COG:COG0459;gene=groL1_1;inference=ab initio prediction:Prodigal:2.6,similar to AA sequence:UniProtKB:P77829;locus_tag=HCAMLNBO_00796;product=60 kDa chaperonin 1
3	AMX_44	Brocadia fulgida	c_000000003173	HCAMLNBO_00908	32839	TTTGTGAAAAAACTTACAGA	+	ID=HCAMLNBO_00908;Name=pilT;db_xref=COG:COG2805;gene=pilT;inference=ab initio prediction:Prodigal:2.6,similar to AA sequence:UniProtKB:P24559;locus_tag=HCAMLNBO_00908;product=Twitching mobility protein
3	AMX_44	Brocadia fulgida	c_000000001729	HCAMLNBO_01617	27165	ATTGTGATATTTAAAAAATA	+	ID=HCAMLNBO_01617;inference=ab initio prediction:Prodigal:2.6;locus_tag=HCAMLNBO_01617;product=hypothetical protein
3	AMX_44	Brocadia fulgida	c_000000008374	HCAMLNBO_02270	2351	AAAACACCCATTCCCTGCTG	-	ID=HCAMLNBO_02270;Name=coaBC_2;db_xref=COG:COG0452;gene=coaBC_2;inference=ab initio prediction:Prodigal:2.6,similar to AA sequence:UniProtKB:P9WNZ1;locus_tag=HCAMLNBO_02270;product=Coenzyme A biosynthesis bifunctional protein CoaBC
3	AMX_44	Brocadia fulgida	c_000000005781	HCAMLNBO_02295	5964	AAATGAAGTCTTTATACAGG	-	ID=HCAMLNBO_02295;inference=ab initio prediction:Prodigal:2.6;locus_tag=HCAMLNBO_02295;product=hypothetical protein
4	AMX_44	Brocadia fulgida	c_000000012130	HCAMLNBO_00253	2501	AATGTGATTTTTGAAACACT	+	ID=HCAMLNBO_00253;inference=ab initio prediction:Prodigal:2.6;locus_tag=HCAMLNBO_00253;product=hypothetical protein
4	AMX_44	Brocadia fulgida	c_000000000923	HCAMLNBO_00435	56905	ATCTCCCGAAAGCATAAGAA	-	ID=HCAMLNBO_00435;eC_number=1.1.1.-;Name=yhdN_1;db_xref=COG:COG0667;gene=yhdN_1;inference=ab initio prediction:Prodigal:2.6,similar to AA sequence:UniProtKB:P80874;locus_tag=HCAMLNBO_00435;product=Aldo-keto reductase YhdN
4	AMX_44	Brocadia fulgida	c_000000002525	HCAMLNBO_00577	25731	TTTGTAAATTATATAACACT	+	ID=HCAMLNBO_00577;eC_number=3.1.4.-;Name=rpfG;db_xref=COG:COG3437;gene=rpfG;inference=ab initio prediction:Prodigal:2.6,similar to AA sequence:UniProtKB:Q4UU85;locus_tag=HCAMLNBO_00577;product=Cyclic di-GMP phosphodiesterase response regulator RpfG
4	AMX_44	Brocadia fulgida	c_000000002207	HCAMLNBO_00681	20029	TTTTTGATTAATTTTACAAT	+	ID=HCAMLNBO_00681;inference=ab initio prediction:Prodigal:2.6;locus_tag=HCAMLNBO_00681;product=hypothetical protein
4	AMX_44	Brocadia fulgida	c_000000009334	HCAMLNBO_01209	11154	ATTATGAGGTAGATCATGAT	+	ID=HCAMLNBO_01209;inference=ab initio prediction:Prodigal:2.6;locus_tag=HCAMLNBO_01209;product=hypothetical protein
4	AMX_44	Brocadia fulgida	c_000000006208	HCAMLNBO_01903	3690	TAAGCGAACAAGTTCACACA	+	ID=HCAMLNBO_01903;eC_number=1.2.1.70;Name=hemA;db_xref=COG:COG0373;gene=hemA;inference=ab initio prediction:Prodigal:2.6,similar to AA sequence:UniProtKB:P16618;locus_tag=HCAMLNBO_01903;product=Glutamyl-tRNA reductase
4	AMX_44	Brocadia fulgida	c_000000012222	HCAMLNBO_02241	10610	AATGTGATCCGGGTTGCAAT	+	ID=HCAMLNBO_02241;inference=ab initio prediction:Prodigal:2.6;locus_tag=HCAMLNBO_02241;product=hypothetical protein
4	AMX_44	Brocadia fulgida	c_000000004206	HCAMLNBO_02466	19598	ATAGTGATATGCGTCATATT	+	ID=HCAMLNBO_02466;inference=ab initio prediction:Prodigal:2.6;locus_tag=HCAMLNBO_02466;product=hypothetical protein
4	AMX_44	Brocadia fulgida	c_000000005514	HCAMLNBO_02669	236	ACCACTTTCAGGAGGTGCCG	-	ID=HCAMLNBO_02669;inference=ab initio prediction:Prodigal:2.6;locus_tag=HCAMLNBO_02669;product=hypothetical protein
4	AMX_44	Brocadia fulgida	c_000000006257	HCAMLNBO_02796	69	TTTGTGAAAAAACTTACAGA	+	ID=HCAMLNBO_02796;eC_number=2.4.1.-;Name=otsA;db_xref=COG:COG0380;gene=otsA;inference=ab initio prediction:Prodigal:2.6,similar to AA sequence:UniProtKB:A0R4M9;locus_tag=HCAMLNBO_02796;product=Trehalose-6-phosphate synthase
5	AMX_44	Brocadia fulgida	c_000000001952	HCAMLNBO_00511	7548	AACAATTATTGGAAAATTAT	-	ID=HCAMLNBO_00511;eC_number=3.-.-.-;Name=larB;db_xref=COG:COG1691;gene=larB;inference=ab initio prediction:Prodigal:2.6,similar to AA sequence:UniProtKB:F9UST0;locus_tag=HCAMLNBO_00511;product=Pyridinium-3,5-biscarboxylic acid mononucleotide synthase
5	AMX_44	Brocadia fulgida	c_000000002207	HCAMLNBO_00708	48106	TTTGTGAAAAAACTTACAAA	+	ID=HCAMLNBO_00708;inference=ab initio prediction:Prodigal:2.6;locus_tag=HCAMLNBO_00708;product=hypothetical protein
5	AMX_44	Brocadia fulgida	c_000000005981	HCAMLNBO_01412	14517	TTTGTAAGTTTTTTCGCAAT	+	ID=HCAMLNBO_01412;inference=ab initio prediction:Prodigal:2.6;locus_tag=HCAMLNBO_01412;product=hypothetical protein
5	AMX_44	Brocadia fulgida	c_000000011022	HCAMLNBO_01469	6913	TTTGTAAGTTTTTTCACAAA	+	ID=HCAMLNBO_01469;inference=ab initio prediction:Prodigal:2.6;locus_tag=HCAMLNBO_01469;product=hypothetical protein
5	AMX_44	Brocadia fulgida	c_000000011022	HCAMLNBO_01470	7133	TCTGTGAGTTTTTTCACAAA	+	ID=HCAMLNBO_01470;inference=ab initio prediction:Prodigal:2.6;locus_tag=HCAMLNBO_01470;product=hypothetical protein
5	AMX_44	Brocadia fulgida	c_000000000884	HCAMLNBO_01809	18659	TTGATGCACACCCAGATTAC	-	ID=HCAMLNBO_01809;inference=ab initio prediction:Prodigal:2.6;locus_tag=HCAMLNBO_01809;product=hypothetical protein
5	AMX_44	Brocadia fulgida	c_000000001719	HCAMLNBO_02362	56418	TTTGTAAGTTTTTTCACAAA	+	ID=HCAMLNBO_02362;inference=ab initio prediction:Prodigal:2.6;locus_tag=HCAMLNBO_02362;product=hypothetical protein
5	AMX_44	Brocadia fulgida	c_000000002646	HCAMLNBO_02504	40266	TTTGTAAGTTTTTTCACAAA	+	ID=HCAMLNBO_02504;inference=ab initio prediction:Prodigal:2.6;locus_tag=HCAMLNBO_02504;product=hypothetical protein
6	AMX_44	Brocadia fulgida	c_000000001103	HCAMLNBO_00595	6507	AAAAAGAAGTTCTTACACAG	-	ID=HCAMLNBO_00595;inference=ab initio prediction:Prodigal:2.6;locus_tag=HCAMLNBO_00595;product=hypothetical protein
6	AMX_44	Brocadia fulgida	c_000000001103	HCAMLNBO_00598	10233	TTTTTGATACTATTTACAAT	+	ID=HCAMLNBO_00598;eC_number=2.7.1.71;Name=aroL;gene=aroL;inference=ab initio prediction:Prodigal:2.6,similar to AA sequence:UniProtKB:P10880;locus_tag=HCAMLNBO_00598;product=Shikimate kinase 2
6	AMX_44	Brocadia fulgida	c_000000001103	HCAMLNBO_00625	42685	AGATTCTGTTAAAAAGGTGA	-	ID=HCAMLNBO_00625;eC_number=2.7.8.13;Name=mraY;db_xref=COG:COG0472;gene=mraY;inference=ab initio prediction:Prodigal:2.6,similar to AA sequence:UniProtKB:P0A6W3;locus_tag=HCAMLNBO_00625;product=Phospho-N-acetylmuramoyl-pentapeptide-transferase
6	AMX_44	Brocadia fulgida	c_000000006868	HCAMLNBO_00765	731	ACCCCTTTCAGGAGGTACCG	-	ID=HCAMLNBO_00765;inference=ab initio prediction:Prodigal:2.6;locus_tag=HCAMLNBO_00765;product=hypothetical protein
6	AMX_44	Brocadia fulgida	c_000000002444	HCAMLNBO_01099	23201	AGTTGTTACGTCAACTAAGT	-	ID=HCAMLNBO_01099;Name=rpsL;db_xref=COG:COG0048;gene=rpsL;inference=ab initio prediction:Prodigal:2.6,similar to AA sequence:UniProtKB:P61941;locus_tag=HCAMLNBO_01099;product=30S ribosomal protein S12
6	AMX_44	Brocadia fulgida	c_000000007105	HCAMLNBO_01338	12949	TTTGTGAAAAAACTTACAAA	+	ID=HCAMLNBO_01338;eC_number=3.1.-.-;Name=yrrK;db_xref=COG:COG0816;gene=yrrK;inference=ab initio prediction:Prodigal:2.6,similar to AA sequence:UniProtKB:O34634;locus_tag=HCAMLNBO_01338;product=Putative pre-16S rRNA nuclease
6	AMX_44	Brocadia fulgida	c_000000007281	HCAMLNBO_01524	15449	TTTGTAAGTTTTTTCACAAA	+	ID=HCAMLNBO_01524;inference=ab initio prediction:Prodigal:2.6;locus_tag=HCAMLNBO_01524;product=hypothetical protein
6	AMX_44	Brocadia fulgida	c_000000002936	HCAMLNBO_01545	13483	TGGGATGAACAAAGGCGCTA	-	ID=HCAMLNBO_01545;eC_number=1.1.1.14;Name=gutB;db_xref=COG:COG1063;gene=gutB;inference=ab initio prediction:Prodigal:2.6,similar to AA sequence:UniProtKB:Q06004;locus_tag=HCAMLNBO_01545;product=Sorbitol dehydrogenase
6	AMX_44	Brocadia fulgida	c_000000002181	HCAMLNBO_01759	44638	AACAGAAAAATCACAAACAA	-	ID=HCAMLNBO_01759;inference=ab initio prediction:Prodigal:2.6;locus_tag=HCAMLNBO_01759;product=hypothetical protein
6	AMX_44	Brocadia fulgida	c_000000003114	HCAMLNBO_02392	27279	TATGTGAAGTTTGACAAATA	+	ID=HCAMLNBO_02392;Name=dnaJ_4;gene=dnaJ_4;inference=ab initio prediction:Prodigal:2.6,protein motif:HAMAP:MF_01152;locus_tag=HCAMLNBO_02392;product=Chaperone protein DnaJ
6	AMX_44	Brocadia fulgida	c_000000006257	HCAMLNBO_02797	1730	ATTGTGAACGAACTCATCAA	+	ID=HCAMLNBO_02797;eC_number=3.1.3.12;Name=otsB;db_xref=COG:COG0637;gene=otsB;inference=ab initio prediction:Prodigal:2.6,similar to AA sequence:UniProtKB:P9WFZ5;locus_tag=HCAMLNBO_02797;product=Trehalose-phosphate phosphatase
7	AMX_44	Brocadia fulgida	c_000000002207	HCAMLNBO_00691	31021	ATCGTAATGTCCGTCACAAA	+	ID=HCAMLNBO_00691;inference=ab initio prediction:Prodigal:2.6;locus_tag=HCAMLNBO_00691;product=hypothetical protein
7	AMX_44	Brocadia fulgida	c_000000007105	HCAMLNBO_01337	12949	ACCCCTTTCAGAAGGTACCG	-	ID=HCAMLNBO_01337;inference=ab initio prediction:Prodigal:2.6;locus_tag=HCAMLNBO_01337;product=hypothetical protein
7	AMX_44	Brocadia fulgida	c_000000001729	HCAMLNBO_01595	5594	ACACTAATGCAGTAAGCCAG	-	ID=HCAMLNBO_01595;inference=ab initio prediction:Prodigal:2.6;locus_tag=HCAMLNBO_01595;product=hypothetical protein
7	AMX_44	Brocadia fulgida	c_000000000884	HCAMLNBO_01847	66401	AAAAAAGAAGTTTTTATACA	-	ID=HCAMLNBO_01847;inference=ab initio prediction:Prodigal:2.6;locus_tag=HCAMLNBO_01847;product=hypothetical protein
7	AMX_44	Brocadia fulgida	c_000000000884	HCAMLNBO_01848	66401	TTTGTAAGTTTTTTCACAAA	+	ID=HCAMLNBO_01848;inference=ab initio prediction:Prodigal:2.6;locus_tag=HCAMLNBO_01848;product=hypothetical protein
7	AMX_44	Brocadia fulgida	c_000000008374	HCAMLNBO_02271	2351	TTATTGAAATTTTTCAAAAA	+	ID=HCAMLNBO_02271;inference=ab initio prediction:Prodigal:2.6;locus_tag=HCAMLNBO_02271;product=hypothetical protein
